# Supplementary material for: Characteristics of the Intestinal Flora of TPOAb-Positive Women With Subclinical Hypothyroidism in the Second Trimester of Pregnancy: A Single-Center Prospective Cohort Study
Source: Front Cell Infect Microbiol. 2022 May 19;12:794170. doi: 10.3389/fcimb.2022.794170 (PMC9160305; doi:10.3389/fcimb.2022.794170)
Supplement: Supplementary file 4 [file Table_1.xlsx]

## Sheet: unweighted_unifrac
	A006016	A016828	A030764	A033935	A036525	A038055	A044744	A044884	A050609	A050953	A057109	A060782	A062082	A067019	A070042	A073107	A075622	A098779	A122823	A145315	A145678	A153254	A160364	A162124	A164294	A174676	A188358	A196264	A220099	A232202	A243877	A246496	A269761	A294176	A310741	A325255	A354423	A402483	A412929	A427661	A427765	A428649	A473825	A475556	A479066	A496693	A510821	A528471	A531166
A006016	0	0.50022	0.497435	0.481851	0.575805	0.466876	0.466033	0.393771	0.420009	0.525117	0.534965	0.588682	0.538034	0.599329	0.492542	0.490258	0.59828	0.477538	0.597904	0.560283	0.462344	0.421264	0.482808	0.49422	0.498187	0.475341	0.476376	0.549667	0.730247	0.464683	0.581944	0.611547	0.47141	0.589984	0.707763	0.493493	0.488815	0.462622	0.431489	0.529686	0.47817	0.531312	0.471083	0.490763	0.553354	0.482103	0.51915	0.42403	0.497568
A016828	0.50022	0	0.413411	0.524346	0.47563	0.403291	0.433573	0.468459	0.45634	0.394352	0.529958	0.476017	0.505121	0.554775	0.452789	0.500778	0.493553	0.408747	0.501012	0.519854	0.396592	0.514019	0.428232	0.448602	0.49957	0.560969	0.473953	0.451337	0.745338	0.38766	0.43663	0.668817	0.486591	0.492694	0.743957	0.392964	0.460112	0.479099	0.456896	0.416658	0.416583	0.466949	0.428255	0.390323	0.464961	0.397536	0.446418	0.473082	0.411196
A030764	0.497435	0.413411	0	0.436049	0.39776	0.40481	0.446435	0.441355	0.390266	0.443685	0.448584	0.460462	0.501515	0.498858	0.451073	0.471372	0.414936	0.365437	0.446881	0.476434	0.308849	0.489098	0.3358	0.385557	0.411721	0.526624	0.454474	0.416235	0.741042	0.30981	0.447906	0.672788	0.450534	0.429911	0.751121	0.39514	0.41342	0.497817	0.444279	0.379713	0.302856	0.451476	0.423708	0.428586	0.43869	0.379294	0.402847	0.421647	0.369021
A033935	0.481851	0.524346	0.436049	0	0.535446	0.513182	0.458531	0.421057	0.42309	0.560265	0.465722	0.580541	0.501215	0.514618	0.536502	0.485072	0.55406	0.504797	0.571711	0.575531	0.440664	0.477896	0.476771	0.504606	0.446217	0.52399	0.540302	0.549517	0.719245	0.468406	0.586371	0.643218	0.474209	0.573417	0.710914	0.507545	0.511395	0.518965	0.532762	0.520069	0.440712	0.543492	0.519453	0.529636	0.544161	0.484597	0.527843	0.442461	0.503436
A036525	0.575805	0.47563	0.39776	0.535446	0	0.439552	0.43894	0.530524	0.470639	0.484841	0.479497	0.400921	0.509554	0.443147	0.533672	0.498248	0.345122	0.436232	0.288116	0.531316	0.386345	0.585242	0.428063	0.441425	0.437434	0.584727	0.559083	0.408111	0.764701	0.409139	0.404728	0.720674	0.507916	0.357494	0.782405	0.430551	0.475923	0.572028	0.545768	0.367351	0.367963	0.529628	0.521315	0.507878	0.423375	0.449022	0.428759	0.514861	0.385957
A038055	0.466876	0.403291	0.40481	0.513182	0.439552	0	0.460672	0.433923	0.413861	0.417988	0.551139	0.469747	0.525081	0.575876	0.416426	0.467166	0.474251	0.369617	0.45616	0.496308	0.323943	0.447337	0.364715	0.383693	0.478163	0.528813	0.415732	0.407709	0.749977	0.346887	0.425353	0.669576	0.479472	0.449423	0.750019	0.315289	0.351624	0.468084	0.394416	0.365948	0.36845	0.429018	0.395419	0.389212	0.440377	0.356911	0.417519	0.410301	0.364922
A044744	0.466033	0.433573	0.446435	0.458531	0.43894	0.460672	0	0.439972	0.422011	0.475186	0.465078	0.46799	0.442086	0.475248	0.518408	0.446109	0.491217	0.455229	0.466277	0.548153	0.441445	0.496763	0.461429	0.439503	0.438976	0.496394	0.511645	0.474046	0.723299	0.443599	0.474307	0.672367	0.440316	0.467902	0.740413	0.453283	0.495823	0.51034	0.520095	0.427613	0.400952	0.504862	0.498549	0.483784	0.479983	0.425264	0.473659	0.445219	0.43829
A044884	0.393771	0.468459	0.441355	0.421057	0.530524	0.433923	0.439972	0	0.367374	0.50964	0.4673	0.563253	0.488523	0.554374	0.452059	0.442516	0.554701	0.439352	0.551337	0.526683	0.404092	0.383494	0.438332	0.451513	0.445607	0.455243	0.483395	0.517936	0.697992	0.409103	0.534223	0.608998	0.453174	0.542771	0.700098	0.435298	0.441666	0.458439	0.475786	0.456826	0.419634	0.497271	0.44545	0.472844	0.510195	0.453197	0.48124	0.363461	0.441418
A050609	0.420009	0.45634	0.390266	0.42309	0.470639	0.413861	0.422011	0.367374	0	0.470065	0.44914	0.536793	0.45144	0.487302	0.450026	0.387892	0.498812	0.412775	0.501653	0.529218	0.365927	0.430984	0.379292	0.424742	0.396922	0.439779	0.477471	0.489523	0.710353	0.359852	0.496783	0.636459	0.397076	0.47458	0.710166	0.411963	0.428873	0.450782	0.475662	0.426026	0.396457	0.477684	0.44563	0.462075	0.500189	0.428135	0.433569	0.356319	0.416121
A050953	0.525117	0.394352	0.443685	0.560265	0.484841	0.417988	0.475186	0.50964	0.470065	0	0.550331	0.453351	0.521071	0.575617	0.450056	0.507021	0.484112	0.426253	0.477686	0.512954	0.402411	0.509892	0.38988	0.441857	0.504863	0.566632	0.457175	0.457567	0.745143	0.402655	0.427872	0.687568	0.50779	0.477003	0.761237	0.392761	0.418144	0.445132	0.465098	0.422744	0.423285	0.446812	0.458913	0.405338	0.491533	0.391349	0.404088	0.479014	0.413584
A057109	0.534965	0.529958	0.448584	0.465722	0.479497	0.551139	0.465078	0.4673	0.44914	0.550331	0	0.536498	0.420089	0.439544	0.574056	0.499315	0.461733	0.513063	0.507143	0.613991	0.476488	0.549029	0.515236	0.537893	0.43594	0.564951	0.588776	0.530218	0.705797	0.506332	0.551172	0.666628	0.509708	0.49909	0.731716	0.524154	0.53696	0.55819	0.576666	0.501464	0.465932	0.559445	0.553419	0.557862	0.544057	0.513366	0.537948	0.493907	0.500427
A060782	0.588682	0.476017	0.460462	0.580541	0.400921	0.469747	0.46799	0.563253	0.536793	0.453351	0.536498	0	0.536379	0.532448	0.525732	0.56473	0.404931	0.430483	0.402932	0.550114	0.454755	0.57874	0.447498	0.479605	0.491938	0.60788	0.538583	0.384931	0.768533	0.448693	0.400788	0.738982	0.557097	0.409275	0.795332	0.456606	0.482761	0.557106	0.542634	0.450324	0.42232	0.553835	0.537404	0.515387	0.477158	0.419569	0.462952	0.535662	0.408433
A062082	0.538034	0.505121	0.501515	0.501215	0.509554	0.525081	0.442086	0.488523	0.45144	0.521071	0.420089	0.536379	0	0.512163	0.571138	0.496272	0.501602	0.510222	0.527138	0.61644	0.4937	0.534272	0.514376	0.541985	0.445082	0.583114	0.581634	0.560147	0.712326	0.510015	0.557853	0.665042	0.491686	0.521411	0.728272	0.489553	0.52629	0.524221	0.554893	0.482716	0.504781	0.539613	0.54467	0.546026	0.552465	0.504913	0.53339	0.496956	0.502727
A067019	0.599329	0.554775	0.498858	0.514618	0.443147	0.575876	0.475248	0.554374	0.487302	0.575617	0.439544	0.532448	0.512163	0	0.631721	0.50199	0.494195	0.534027	0.461471	0.625484	0.516839	0.622958	0.560738	0.564602	0.475511	0.581275	0.630986	0.522407	0.736266	0.540181	0.521907	0.700255	0.506632	0.469966	0.773467	0.544344	0.573022	0.591587	0.635873	0.494857	0.499928	0.612571	0.593214	0.596539	0.528952	0.538501	0.531376	0.542856	0.508886
A070042	0.492542	0.452789	0.451073	0.536502	0.533672	0.416426	0.518408	0.452059	0.450026	0.450056	0.574056	0.525732	0.571138	0.631721	0	0.520925	0.539985	0.453494	0.545062	0.51447	0.416807	0.43226	0.387126	0.436927	0.532979	0.543536	0.439601	0.523496	0.758907	0.389347	0.503008	0.680351	0.490966	0.532164	0.753841	0.420743	0.425547	0.481877	0.431361	0.470975	0.443185	0.496151	0.456819	0.461169	0.527755	0.434819	0.440081	0.449349	0.449442
A073107	0.490258	0.500778	0.471372	0.485072	0.498248	0.467166	0.446109	0.442516	0.387892	0.507021	0.499315	0.56473	0.496272	0.50199	0.520925	0	0.522853	0.458043	0.526492	0.562792	0.451005	0.485205	0.475878	0.476795	0.466379	0.529446	0.51773	0.498174	0.701067	0.454505	0.517909	0.640723	0.452849	0.501216	0.703207	0.459622	0.487933	0.487021	0.513369	0.47986	0.475606	0.508144	0.494294	0.485051	0.528655	0.478551	0.478031	0.445819	0.470767
A075622	0.59828	0.493553	0.414936	0.55406	0.345122	0.474251	0.491217	0.554701	0.498812	0.484112	0.461733	0.404931	0.501602	0.494195	0.539985	0.522853	0	0.457873	0.344594	0.57868	0.413556	0.5869	0.449816	0.47709	0.451208	0.623542	0.572803	0.425952	0.754259	0.431781	0.453929	0.714364	0.534078	0.345064	0.787311	0.437209	0.486565	0.57655	0.538371	0.379633	0.401772	0.541195	0.54282	0.512285	0.45115	0.438916	0.47332	0.540967	0.421917
A098779	0.477538	0.408747	0.365437	0.504797	0.436232	0.369617	0.455229	0.439352	0.412775	0.426253	0.513063	0.430483	0.510222	0.534027	0.453494	0.458043	0.457873	0	0.463405	0.4782	0.335408	0.497359	0.371206	0.417811	0.465516	0.550266	0.458726	0.394412	0.732152	0.356405	0.412128	0.667696	0.479736	0.449755	0.76546	0.35059	0.414215	0.485192	0.455272	0.365426	0.376881	0.460961	0.421504	0.404956	0.4679	0.37474	0.406092	0.438699	0.369755
A122823	0.597904	0.501012	0.446881	0.571711	0.288116	0.45616	0.466277	0.551337	0.501653	0.477686	0.507143	0.402932	0.527138	0.461471	0.545062	0.526492	0.344594	0.463405	0	0.552384	0.431702	0.605597	0.447176	0.471697	0.43545	0.605348	0.57184	0.414669	0.772782	0.43627	0.423786	0.746624	0.547196	0.305934	0.792634	0.426228	0.4713	0.591807	0.562449	0.359949	0.386233	0.574751	0.542808	0.538869	0.432784	0.423998	0.44865	0.535831	0.385035
A145315	0.560283	0.519854	0.476434	0.575531	0.531316	0.496308	0.548153	0.526683	0.529218	0.512954	0.613991	0.550114	0.61644	0.625484	0.51447	0.562792	0.57868	0.4782	0.552384	0	0.433383	0.572528	0.454539	0.479575	0.565348	0.566196	0.518887	0.525264	0.764298	0.458123	0.524502	0.710081	0.588289	0.54449	0.774861	0.4831	0.497062	0.554341	0.535669	0.52193	0.451043	0.57458	0.522723	0.501795	0.490483	0.503356	0.493049	0.481369	0.484158
A145678	0.462344	0.396592	0.308849	0.440664	0.386345	0.323943	0.441445	0.404092	0.365927	0.402411	0.476488	0.454755	0.4937	0.516839	0.416807	0.451005	0.413556	0.335408	0.431702	0.433383	0	0.474873	0.301131	0.369803	0.44237	0.491401	0.419397	0.390886	0.734395	0.265945	0.417	0.668998	0.46355	0.42764	0.750737	0.343235	0.331452	0.470276	0.420442	0.347544	0.268509	0.450198	0.395907	0.379799	0.400149	0.327074	0.334524	0.364887	0.314942
A153254	0.421264	0.514019	0.489098	0.477896	0.585242	0.447337	0.496763	0.383494	0.430984	0.509892	0.549029	0.57874	0.534272	0.622958	0.43226	0.485205	0.5869	0.497359	0.605597	0.572528	0.474873	0	0.476129	0.486388	0.494536	0.509524	0.45228	0.565203	0.733294	0.465837	0.57355	0.621168	0.452002	0.602178	0.722154	0.490802	0.487134	0.463328	0.423655	0.537236	0.502395	0.497763	0.493229	0.493277	0.584875	0.497283	0.51752	0.407203	0.523728
A160364	0.482808	0.428232	0.3358	0.476771	0.428063	0.364715	0.461429	0.438332	0.379292	0.38988	0.515236	0.447498	0.514376	0.560738	0.387126	0.475878	0.449816	0.371206	0.447176	0.454539	0.301131	0.476129	0	0.384229	0.440559	0.524119	0.427703	0.427334	0.735647	0.328938	0.43176	0.681599	0.469486	0.426546	0.751004	0.359714	0.374303	0.463772	0.432175	0.380103	0.322331	0.461706	0.436335	0.40367	0.443638	0.351658	0.360721	0.398299	0.369988
A162124	0.49422	0.448602	0.385557	0.504606	0.441425	0.383693	0.439503	0.451513	0.424742	0.441857	0.537893	0.479605	0.541985	0.564602	0.436927	0.476795	0.47709	0.417811	0.471697	0.479575	0.369803	0.486388	0.384229	0	0.499433	0.515835	0.434292	0.449689	0.749114	0.37412	0.463352	0.672807	0.483216	0.463891	0.749816	0.405599	0.396317	0.482108	0.423175	0.407423	0.368185	0.446164	0.451414	0.428491	0.443938	0.406316	0.44029	0.442534	0.432254
A164294	0.498187	0.49957	0.411721	0.446217	0.437434	0.478163	0.438976	0.445607	0.396922	0.504863	0.43594	0.491938	0.445082	0.475511	0.532979	0.466379	0.451208	0.465516	0.43545	0.565348	0.44237	0.494536	0.440559	0.499433	0	0.551538	0.567121	0.488061	0.712266	0.447377	0.503831	0.666182	0.460622	0.468405	0.743436	0.465591	0.511028	0.527473	0.537159	0.442412	0.456781	0.553957	0.529471	0.516131	0.506363	0.473292	0.499038	0.443362	0.410782
A174676	0.475341	0.560969	0.526624	0.52399	0.584727	0.528813	0.496394	0.455243	0.439779	0.566632	0.564951	0.60788	0.583114	0.581275	0.543536	0.529446	0.623542	0.550266	0.605348	0.566196	0.491401	0.509524	0.524119	0.515835	0.551538	0	0.516459	0.580936	0.699763	0.494254	0.566612	0.637188	0.530113	0.601824	0.697377	0.547317	0.532687	0.527778	0.550268	0.568136	0.490368	0.588052	0.519964	0.5548	0.579804	0.530471	0.54034	0.450282	0.544495
A188358	0.476376	0.473953	0.454474	0.540302	0.559083	0.415732	0.511645	0.483395	0.477471	0.457175	0.588776	0.538583	0.581634	0.630986	0.439601	0.51773	0.572803	0.458726	0.57184	0.518887	0.419397	0.45228	0.427703	0.434292	0.567121	0.516459	0	0.51807	0.761884	0.408211	0.510924	0.66959	0.518413	0.562641	0.749847	0.446439	0.420411	0.46833	0.414685	0.510168	0.445732	0.460598	0.437111	0.431794	0.528849	0.46199	0.468841	0.439186	0.480099
A196264	0.549667	0.451337	0.416235	0.549517	0.408111	0.407709	0.474046	0.517936	0.489523	0.457567	0.530218	0.384931	0.560147	0.522407	0.523496	0.498174	0.425952	0.394412	0.414669	0.525264	0.390886	0.565203	0.427334	0.449689	0.488061	0.580936	0.51807	0	0.756844	0.42153	0.420493	0.725299	0.549272	0.398205	0.790263	0.439004	0.446807	0.556776	0.513093	0.423111	0.397757	0.531353	0.487823	0.470335	0.463345	0.397506	0.405378	0.495762	0.374249
A220099	0.730247	0.745338	0.741042	0.719245	0.764701	0.749977	0.723299	0.697992	0.710353	0.745143	0.705797	0.768533	0.712326	0.736266	0.758907	0.701067	0.754259	0.732152	0.772782	0.764298	0.734395	0.733294	0.735647	0.749114	0.712266	0.699763	0.761884	0.756844	0	0.742729	0.755929	0.67016	0.720628	0.772215	0.597057	0.752408	0.757406	0.726616	0.752793	0.742562	0.73563	0.751548	0.749645	0.748579	0.746395	0.733189	0.756015	0.713257	0.748902
A232202	0.464683	0.38766	0.30981	0.468406	0.409139	0.346887	0.443599	0.409103	0.359852	0.402655	0.506332	0.448693	0.510015	0.540181	0.389347	0.454505	0.431781	0.356405	0.43627	0.458123	0.265945	0.465837	0.328938	0.37412	0.447377	0.494254	0.408211	0.42153	0.742729	0	0.422076	0.67799	0.432048	0.415437	0.736325	0.32867	0.351895	0.465736	0.407833	0.363126	0.335047	0.449513	0.388064	0.401055	0.412062	0.365508	0.376743	0.348919	0.314716
A243877	0.581944	0.43663	0.447906	0.586371	0.404728	0.425353	0.474307	0.534223	0.496783	0.427872	0.551172	0.400788	0.557853	0.521907	0.503008	0.517909	0.453929	0.412128	0.423786	0.524502	0.417	0.57355	0.43176	0.463352	0.503831	0.566612	0.510924	0.420493	0.755929	0.422076	0	0.734938	0.53243	0.389879	0.782389	0.416897	0.454028	0.536604	0.529643	0.413819	0.427017	0.548525	0.522525	0.462532	0.46023	0.433861	0.416816	0.494952	0.391888
A246496	0.611547	0.668817	0.672788	0.643218	0.720674	0.669576	0.672367	0.608998	0.636459	0.687568	0.666628	0.738982	0.665042	0.700255	0.680351	0.640723	0.714364	0.667696	0.746624	0.710081	0.668998	0.621168	0.681599	0.672807	0.666182	0.637188	0.66959	0.725299	0.67016	0.67799	0.734938	0	0.635582	0.739615	0.678082	0.68575	0.681571	0.604738	0.634196	0.698622	0.677923	0.65508	0.647373	0.642832	0.705838	0.683604	0.700771	0.635973	0.703333
A269761	0.47141	0.486591	0.450534	0.474209	0.507916	0.479472	0.440316	0.453174	0.397076	0.50779	0.509708	0.557097	0.491686	0.506632	0.490966	0.452849	0.534078	0.479736	0.547196	0.588289	0.46355	0.452002	0.469486	0.483216	0.460622	0.530113	0.518413	0.549272	0.720628	0.432048	0.53243	0.635582	0	0.528373	0.719034	0.450666	0.50973	0.471568	0.496104	0.471355	0.463917	0.486712	0.496182	0.500669	0.563082	0.481739	0.51412	0.456271	0.496167
A294176	0.589984	0.492694	0.429911	0.573417	0.357494	0.449423	0.467902	0.542771	0.47458	0.477003	0.49909	0.409275	0.521411	0.469966	0.532164	0.501216	0.345064	0.449755	0.305934	0.54449	0.42764	0.602178	0.426546	0.463891	0.468405	0.601824	0.562641	0.398205	0.772215	0.415437	0.389879	0.739615	0.528373	0	0.784057	0.411817	0.453815	0.567121	0.546526	0.353418	0.420673	0.556478	0.525432	0.500433	0.465619	0.439278	0.43517	0.521423	0.381328
A310741	0.707763	0.743957	0.751121	0.710914	0.782405	0.750019	0.740413	0.700098	0.710166	0.761237	0.731716	0.795332	0.728272	0.773467	0.753841	0.703207	0.787311	0.76546	0.792634	0.774861	0.750737	0.722154	0.751004	0.749816	0.743436	0.697377	0.749847	0.790263	0.597057	0.736325	0.782389	0.678082	0.719034	0.784057	0	0.754428	0.756993	0.734454	0.742391	0.768213	0.750485	0.762112	0.752887	0.755395	0.773774	0.767269	0.780145	0.714226	0.761941
A325255	0.493493	0.392964	0.39514	0.507545	0.430551	0.315289	0.453283	0.435298	0.411963	0.392761	0.524154	0.456606	0.489553	0.544344	0.420743	0.459622	0.437209	0.35059	0.426228	0.4831	0.343235	0.490802	0.359714	0.405599	0.465591	0.547317	0.446439	0.439004	0.752408	0.32867	0.416897	0.68575	0.450666	0.411817	0.754428	0	0.361868	0.483337	0.440351	0.353755	0.37407	0.445624	0.407714	0.415816	0.464537	0.360204	0.405334	0.435911	0.353862
A354423	0.488815	0.460112	0.41342	0.511395	0.475923	0.351624	0.495823	0.441666	0.428873	0.418144	0.53696	0.482761	0.52629	0.573022	0.425547	0.487933	0.486565	0.414215	0.4713	0.497062	0.331452	0.487134	0.374303	0.396317	0.511028	0.532687	0.420411	0.446807	0.757406	0.351895	0.454028	0.681571	0.50973	0.453815	0.756993	0.361868	0	0.466197	0.438464	0.381703	0.403905	0.478205	0.421893	0.413534	0.480563	0.408546	0.393447	0.427565	0.381767
A402483	0.462622	0.479099	0.497817	0.518965	0.572028	0.468084	0.51034	0.458439	0.450782	0.445132	0.55819	0.557106	0.524221	0.591587	0.481877	0.487021	0.57655	0.485192	0.591807	0.554341	0.470276	0.463328	0.463772	0.482108	0.527473	0.527778	0.46833	0.556776	0.726616	0.465736	0.536604	0.604738	0.471568	0.567121	0.734454	0.483337	0.466197	0	0.458337	0.507779	0.491972	0.476855	0.428038	0.443816	0.546605	0.484693	0.49042	0.44166	0.502797
A412929	0.431489	0.456896	0.444279	0.532762	0.545768	0.394416	0.520095	0.475786	0.475662	0.465098	0.576666	0.542634	0.554893	0.635873	0.431361	0.513369	0.538371	0.455272	0.562449	0.535669	0.420442	0.423655	0.432175	0.423175	0.537159	0.550268	0.414685	0.513093	0.752793	0.407833	0.529643	0.634196	0.496104	0.546526	0.742391	0.440351	0.438464	0.458337	0	0.481213	0.456031	0.457968	0.405866	0.433341	0.528429	0.454946	0.494933	0.45746	0.464884
A427661	0.529686	0.416658	0.379713	0.520069	0.367351	0.365948	0.427613	0.456826	0.426026	0.422744	0.501464	0.450324	0.482716	0.494857	0.470975	0.47986	0.379633	0.365426	0.359949	0.52193	0.347544	0.537236	0.380103	0.407423	0.442412	0.568136	0.510168	0.423111	0.742562	0.363126	0.413819	0.698622	0.471355	0.353418	0.768213	0.353755	0.381703	0.507779	0.481213	0	0.339842	0.472447	0.459716	0.451968	0.43178	0.373769	0.422925	0.471682	0.330853
A427765	0.47817	0.416583	0.302856	0.440712	0.367963	0.36845	0.400952	0.419634	0.396457	0.423285	0.465932	0.42232	0.504781	0.499928	0.443185	0.475606	0.401772	0.376881	0.386233	0.451043	0.268509	0.502395	0.322331	0.368185	0.456781	0.490368	0.445732	0.397757	0.73563	0.335047	0.427017	0.677923	0.463917	0.420673	0.750485	0.37407	0.403905	0.491972	0.456031	0.339842	0	0.475501	0.430491	0.437219	0.396385	0.347057	0.385416	0.415294	0.364974
A428649	0.531312	0.466949	0.451476	0.543492	0.529628	0.429018	0.504862	0.497271	0.477684	0.446812	0.559445	0.553835	0.539613	0.612571	0.496151	0.508144	0.541195	0.460961	0.574751	0.57458	0.450198	0.497763	0.461706	0.446164	0.553957	0.588052	0.460598	0.531353	0.751548	0.449513	0.548525	0.65508	0.486712	0.556478	0.762112	0.445624	0.478205	0.476855	0.457968	0.472447	0.475501	0	0.462551	0.414152	0.545637	0.46529	0.482213	0.511026	0.500697
A473825	0.471083	0.428255	0.423708	0.519453	0.521315	0.395419	0.498549	0.44545	0.44563	0.458913	0.553419	0.537404	0.54467	0.593214	0.456819	0.494294	0.54282	0.421504	0.542808	0.522723	0.395907	0.493229	0.436335	0.451414	0.529471	0.519964	0.437111	0.487823	0.749645	0.388064	0.522525	0.647373	0.496182	0.525432	0.752887	0.407714	0.421893	0.428038	0.405866	0.459716	0.430491	0.462551	0	0.413863	0.508107	0.433994	0.462711	0.459222	0.411479
A475556	0.490763	0.390323	0.428586	0.529636	0.507878	0.389212	0.483784	0.472844	0.462075	0.405338	0.557862	0.515387	0.546026	0.596539	0.461169	0.485051	0.512285	0.404956	0.538869	0.501795	0.379799	0.493277	0.40367	0.428491	0.516131	0.5548	0.431794	0.470335	0.748579	0.401055	0.462532	0.642832	0.500669	0.500433	0.755395	0.415816	0.413534	0.443816	0.433341	0.451968	0.437219	0.414152	0.413863	0	0.465221	0.430938	0.424098	0.453527	0.418861
A479066	0.553354	0.464961	0.43869	0.544161	0.423375	0.440377	0.479983	0.510195	0.500189	0.491533	0.544057	0.477158	0.552465	0.528952	0.527755	0.528655	0.45115	0.4679	0.432784	0.490483	0.400149	0.584875	0.443638	0.443938	0.506363	0.579804	0.528849	0.463345	0.746395	0.412062	0.46023	0.705838	0.563082	0.465619	0.773774	0.464537	0.480563	0.546605	0.528429	0.43178	0.396385	0.545637	0.508107	0.465221	0	0.446531	0.474346	0.47398	0.418479
A496693	0.482103	0.397536	0.379294	0.484597	0.449022	0.356911	0.425264	0.453197	0.428135	0.391349	0.513366	0.419569	0.504913	0.538501	0.434819	0.478551	0.438916	0.37474	0.423998	0.503356	0.327074	0.497283	0.351658	0.406316	0.473292	0.530471	0.46199	0.397506	0.733189	0.365508	0.433861	0.683604	0.481739	0.439278	0.767269	0.360204	0.408546	0.484693	0.454946	0.373769	0.347057	0.46529	0.433994	0.430938	0.446531	0	0.388299	0.441478	0.378275
A510821	0.51915	0.446418	0.402847	0.527843	0.428759	0.417519	0.473659	0.48124	0.433569	0.404088	0.537948	0.462952	0.53339	0.531376	0.440081	0.478031	0.47332	0.406092	0.44865	0.493049	0.334524	0.51752	0.360721	0.44029	0.499038	0.54034	0.468841	0.405378	0.756015	0.376743	0.416816	0.700771	0.51412	0.43517	0.780145	0.405334	0.393447	0.49042	0.494933	0.422925	0.385416	0.482213	0.462711	0.424098	0.474346	0.388299	0	0.449763	0.399375
A528471	0.42403	0.473082	0.421647	0.442461	0.514861	0.410301	0.445219	0.363461	0.356319	0.479014	0.493907	0.535662	0.496956	0.542856	0.449349	0.445819	0.540967	0.438699	0.535831	0.481369	0.364887	0.407203	0.398299	0.442534	0.443362	0.450282	0.439186	0.495762	0.713257	0.348919	0.494952	0.635973	0.456271	0.521423	0.714226	0.435911	0.427565	0.44166	0.45746	0.471682	0.415294	0.511026	0.459222	0.453527	0.47398	0.441478	0.449763	0	0.433113
A531166	0.497568	0.411196	0.369021	0.503436	0.385957	0.364922	0.43829	0.441418	0.416121	0.413584	0.500427	0.408433	0.502727	0.508886	0.449442	0.470767	0.421917	0.369755	0.385035	0.484158	0.314942	0.523728	0.369988	0.432254	0.410782	0.544495	0.480099	0.374249	0.748902	0.314716	0.391888	0.703333	0.496167	0.381328	0.761941	0.353862	0.381767	0.502797	0.464884	0.330853	0.364974	0.500697	0.411479	0.418861	0.418479	0.378275	0.399375	0.433113	0
A580599	0.448066	0.458847	0.412198	0.511835	0.476107	0.388841	0.510437	0.45781	0.43902	0.472642	0.536085	0.531627	0.541623	0.600583	0.453018	0.486537	0.497231	0.433715	0.510561	0.515142	0.370275	0.457849	0.405853	0.438383	0.527965	0.531827	0.427578	0.480736	0.739237	0.361744	0.509291	0.637419	0.47258	0.509436	0.745948	0.432521	0.408885	0.493979	0.402082	0.429199	0.398188	0.484974	0.438749	0.424913	0.478433	0.40979	0.453626	0.420931	0.45678
A613430	0.522774	0.454966	0.414228	0.524666	0.415495	0.410689	0.47001	0.480419	0.435551	0.453103	0.517349	0.484302	0.524465	0.535422	0.473498	0.476702	0.471632	0.429737	0.425339	0.531303	0.361823	0.523802	0.394792	0.424313	0.486959	0.572847	0.491622	0.440858	0.760337	0.385749	0.482312	0.702613	0.521269	0.45429	0.764449	0.387056	0.428736	0.520239	0.477635	0.396335	0.378734	0.493264	0.469801	0.467295	0.465376	0.44159	0.399379	0.451029	0.417992
A615240	0.474575	0.520513	0.513488	0.526	0.550094	0.478933	0.489159	0.468658	0.425602	0.485923	0.533119	0.525555	0.511075	0.564979	0.499648	0.47139	0.575854	0.469886	0.563034	0.557488	0.473022	0.468526	0.493791	0.51036	0.492932	0.493984	0.530798	0.514308	0.726801	0.480654	0.499729	0.678083	0.50321	0.553929	0.748484	0.473395	0.481853	0.503066	0.517465	0.520773	0.505466	0.550421	0.519079	0.506033	0.580173	0.461071	0.448306	0.437844	0.489302
A637654	0.505091	0.402165	0.393455	0.518849	0.378493	0.384907	0.403224	0.453536	0.448412	0.399602	0.503701	0.40369	0.503603	0.530225	0.457835	0.472698	0.411374	0.35518	0.414252	0.46973	0.34276	0.528392	0.378555	0.39717	0.45226	0.540042	0.44228	0.389987	0.750577	0.344439	0.38417	0.70243	0.501575	0.379475	0.7551	0.355604	0.39777	0.504231	0.471436	0.358801	0.369745	0.476465	0.426258	0.422262	0.43854	0.402328	0.383074	0.444791	0.336155
A646643	0.531325	0.507942	0.465609	0.518815	0.454249	0.520869	0.435594	0.48342	0.421617	0.516277	0.434857	0.49438	0.451081	0.430747	0.570428	0.484771	0.450876	0.481389	0.45518	0.60847	0.476574	0.533369	0.517864	0.530533	0.402055	0.538362	0.598689	0.46203	0.703497	0.495705	0.488706	0.672387	0.492953	0.46925	0.742427	0.493906	0.540134	0.562651	0.575914	0.461025	0.472394	0.563556	0.554984	0.546129	0.508886	0.486993	0.479389	0.483365	0.46873
A649768	0.557673	0.541129	0.49688	0.527098	0.438966	0.529517	0.442821	0.52543	0.468027	0.521342	0.464132	0.491573	0.509009	0.384516	0.594403	0.489421	0.468323	0.505468	0.450463	0.59485	0.50744	0.575609	0.521239	0.521821	0.445833	0.52532	0.605947	0.488287	0.713834	0.513961	0.504806	0.669651	0.522998	0.462604	0.737805	0.506101	0.554749	0.567602	0.599436	0.465011	0.483104	0.570156	0.580196	0.569208	0.515632	0.511451	0.530761	0.517789	0.470223
A653385	0.465866	0.397525	0.393688	0.511211	0.446262	0.383914	0.459811	0.442435	0.424655	0.412162	0.54614	0.477265	0.529468	0.56546	0.430009	0.450918	0.484651	0.380856	0.494538	0.507567	0.369482	0.473793	0.392776	0.4326	0.496406	0.542075	0.4504	0.429181	0.749229	0.388373	0.463778	0.656768	0.450826	0.476518	0.759395	0.388586	0.454904	0.467972	0.44282	0.429013	0.383102	0.430914	0.391742	0.378998	0.478878	0.377395	0.414705	0.456463	0.423585
A656520	0.665537	0.707172	0.678007	0.598338	0.758407	0.719003	0.690185	0.642601	0.677819	0.730943	0.658215	0.765826	0.667943	0.724574	0.723025	0.673366	0.749875	0.705263	0.777945	0.736765	0.705533	0.664036	0.716389	0.701386	0.695165	0.685707	0.709459	0.75641	0.707523	0.706448	0.759915	0.641998	0.659578	0.772469	0.697282	0.723807	0.723052	0.678533	0.694675	0.731638	0.706672	0.688649	0.687492	0.692119	0.732616	0.711001	0.746018	0.678738	0.732319
A664331	0.47379	0.491387	0.494858	0.508598	0.565386	0.443737	0.497619	0.450349	0.425236	0.491201	0.539243	0.566237	0.516726	0.570013	0.477523	0.468868	0.553495	0.481459	0.566766	0.516578	0.444665	0.4604	0.457206	0.496861	0.49805	0.54069	0.498833	0.537434	0.713398	0.45276	0.548418	0.641287	0.461786	0.540706	0.721566	0.44948	0.447266	0.457736	0.476014	0.497085	0.480609	0.527099	0.468891	0.472413	0.547427	0.468764	0.481286	0.42963	0.491119
A686193	0.502449	0.445756	0.409355	0.512381	0.454065	0.39166	0.476688	0.455947	0.42508	0.406623	0.538352	0.498142	0.524794	0.576545	0.41882	0.473869	0.460151	0.412448	0.471515	0.487333	0.356187	0.505455	0.365043	0.42142	0.476843	0.537119	0.460767	0.479043	0.746587	0.383278	0.43463	0.687124	0.508646	0.451567	0.747971	0.381691	0.380564	0.475556	0.456048	0.391278	0.369458	0.474511	0.452543	0.437224	0.480835	0.405687	0.415715	0.448358	0.386615
A690792	0.564297	0.486932	0.470828	0.565948	0.489513	0.49663	0.525541	0.531043	0.506355	0.508066	0.573582	0.531253	0.559173	0.612137	0.530079	0.521639	0.529886	0.494793	0.511057	0.575821	0.461211	0.554183	0.470132	0.503241	0.538911	0.612498	0.539303	0.528169	0.677709	0.434264	0.538871	0.692108	0.537435	0.508433	0.675393	0.482403	0.495905	0.550907	0.523433	0.481151	0.478657	0.52735	0.495395	0.485888	0.538152	0.500051	0.487926	0.525755	0.480677
A717492	0.565897	0.444575	0.376409	0.523541	0.310956	0.446344	0.461678	0.511088	0.468033	0.455526	0.427239	0.399594	0.474275	0.458326	0.499703	0.482631	0.343218	0.412464	0.368061	0.554295	0.391403	0.545729	0.407106	0.475194	0.418192	0.602907	0.549985	0.397889	0.75196	0.39658	0.417739	0.710851	0.510668	0.362866	0.773806	0.401385	0.458096	0.558202	0.50951	0.368534	0.39869	0.488495	0.508856	0.483175	0.472353	0.427564	0.43099	0.504509	0.329507
A723787	0.700695	0.753229	0.742166	0.71268	0.803137	0.76536	0.747403	0.700299	0.738317	0.764293	0.727081	0.808825	0.732497	0.7799	0.751105	0.744388	0.802149	0.761948	0.818863	0.774043	0.755044	0.706326	0.758395	0.749294	0.75027	0.71034	0.726166	0.802186	0.607715	0.758093	0.805887	0.63355	0.722802	0.817648	0.660893	0.773325	0.758692	0.718565	0.723316	0.785006	0.755586	0.73655	0.72847	0.738338	0.776435	0.760892	0.785819	0.724731	0.778569
A732558	0.526737	0.403995	0.408135	0.519442	0.442354	0.423468	0.44039	0.500621	0.448221	0.456846	0.490793	0.46855	0.510241	0.510999	0.503071	0.516121	0.419922	0.427849	0.448825	0.503477	0.345032	0.553563	0.429342	0.448723	0.475211	0.556799	0.517364	0.458277	0.737416	0.382847	0.439174	0.690746	0.489094	0.432186	0.762405	0.438145	0.44274	0.499169	0.486538	0.381812	0.391339	0.517843	0.44752	0.451872	0.421462	0.386671	0.453796	0.476796	0.351815
A745433	0.516918	0.463257	0.404182	0.531165	0.452677	0.39728	0.498344	0.500671	0.47365	0.486283	0.562528	0.47052	0.56344	0.599383	0.44271	0.522564	0.479819	0.450185	0.465441	0.511624	0.392857	0.526854	0.383783	0.44521	0.503727	0.530139	0.513117	0.447585	0.754244	0.398691	0.461035	0.706669	0.521076	0.46491	0.766964	0.418641	0.437772	0.516181	0.475457	0.42242	0.375884	0.531127	0.445326	0.465523	0.472766	0.398378	0.460982	0.46863	0.416768
A772693	0.561794	0.556563	0.495776	0.482613	0.496152	0.55486	0.481075	0.527306	0.452024	0.59272	0.487756	0.565388	0.509532	0.442659	0.600038	0.523194	0.509675	0.553293	0.485831	0.616059	0.520881	0.580186	0.534396	0.530888	0.43443	0.588166	0.616973	0.561466	0.73033	0.514584	0.585104	0.679746	0.497804	0.508419	0.740232	0.530276	0.574009	0.595421	0.603819	0.486321	0.500442	0.605095	0.603106	0.598394	0.533608	0.534478	0.576435	0.514624	0.530858
A779962	0.473196	0.408258	0.393394	0.505582	0.470375	0.348424	0.490916	0.424454	0.411388	0.433062	0.543284	0.504623	0.541917	0.58547	0.383377	0.46112	0.529482	0.420223	0.517367	0.50366	0.364849	0.423515	0.382876	0.434661	0.520434	0.512812	0.374032	0.454065	0.75344	0.325046	0.459102	0.677625	0.468717	0.498424	0.741631	0.39612	0.364054	0.472252	0.391115	0.453959	0.398842	0.446674	0.412021	0.424429	0.495867	0.41884	0.402066	0.40838	0.439515
A793168	0.432861	0.493211	0.50882	0.494493	0.559793	0.427552	0.474816	0.42014	0.426711	0.514931	0.532182	0.577984	0.516231	0.58089	0.462866	0.469211	0.57304	0.482192	0.588555	0.572053	0.472705	0.407879	0.488358	0.490207	0.499777	0.505197	0.442408	0.537078	0.71722	0.476302	0.555782	0.592931	0.447182	0.588692	0.727359	0.48206	0.470288	0.445787	0.459143	0.487652	0.48685	0.479917	0.469618	0.459126	0.554457	0.490593	0.52628	0.423947	0.517268
A831537	0.805945	0.838504	0.833716	0.789241	0.864281	0.846863	0.822998	0.799116	0.810041	0.837925	0.817139	0.87057	0.807215	0.848045	0.837907	0.805583	0.859802	0.839373	0.872923	0.845586	0.832945	0.811166	0.833174	0.831915	0.824929	0.807184	0.830759	0.868554	0.642587	0.827725	0.858911	0.686342	0.809903	0.868814	0.575445	0.846263	0.841456	0.812082	0.827579	0.847256	0.840639	0.83268	0.829844	0.8303	0.841591	0.84276	0.855	0.808834	0.849873
A870542	0.566886	0.566191	0.5397	0.592434	0.595636	0.531504	0.593813	0.565678	0.562903	0.541443	0.641903	0.610566	0.650029	0.666588	0.53017	0.588082	0.616684	0.554435	0.602829	0.51371	0.489321	0.569059	0.496909	0.534566	0.610607	0.562702	0.485328	0.575109	0.776463	0.494671	0.561213	0.717474	0.610435	0.618694	0.780869	0.542443	0.49895	0.553311	0.535536	0.562896	0.511278	0.5884	0.533166	0.524674	0.555075	0.541458	0.513254	0.511914	0.532857
A889338	0.476209	0.410252	0.381108	0.499383	0.447793	0.37338	0.44469	0.418717	0.432895	0.394056	0.522334	0.490117	0.517026	0.55514	0.426458	0.470748	0.494645	0.408715	0.485235	0.471107	0.340867	0.464048	0.38734	0.404579	0.484426	0.522063	0.405554	0.457474	0.754628	0.310869	0.439175	0.672073	0.458428	0.46482	0.749175	0.362798	0.350023	0.477296	0.450839	0.416584	0.415081	0.443409	0.420286	0.400563	0.460654	0.399556	0.394793	0.431968	0.390221
A907453	0.495554	0.441569	0.413545	0.543558	0.44917	0.407697	0.481766	0.472983	0.449721	0.424747	0.521656	0.46894	0.484798	0.578729	0.446749	0.461149	0.448051	0.405152	0.468989	0.534006	0.401977	0.506577	0.387172	0.431054	0.4917	0.58386	0.485471	0.4425	0.735971	0.393902	0.451962	0.677011	0.480817	0.423589	0.749187	0.407801	0.417015	0.464108	0.445092	0.40236	0.41842	0.473951	0.435984	0.445192	0.477563	0.39835	0.432	0.482856	0.409399
A917643	0.577592	0.474627	0.457106	0.582595	0.437314	0.465622	0.485388	0.564497	0.527709	0.448044	0.52962	0.378527	0.543024	0.503484	0.53534	0.55931	0.391255	0.455319	0.366395	0.55055	0.460344	0.58876	0.451493	0.483774	0.475469	0.605536	0.563365	0.418005	0.763063	0.451142	0.455026	0.740292	0.564677	0.375716	0.789345	0.443069	0.492887	0.562407	0.545563	0.406631	0.411932	0.551985	0.5168	0.530683	0.456952	0.423071	0.467457	0.553851	0.40686
A918326	0.470778	0.43588	0.433334	0.511339	0.507524	0.380161	0.497633	0.433091	0.430609	0.451664	0.558295	0.523613	0.539333	0.597827	0.427856	0.48339	0.541011	0.418923	0.52297	0.486823	0.353221	0.468552	0.388891	0.434192	0.519763	0.509143	0.396169	0.477554	0.75156	0.34135	0.486843	0.660128	0.499263	0.516628	0.751276	0.404051	0.378253	0.452713	0.42138	0.445466	0.419717	0.46583	0.405423	0.42142	0.484683	0.425313	0.41326	0.377293	0.420612
A929056	0.569903	0.453585	0.382841	0.517976	0.375524	0.427769	0.468108	0.535005	0.476738	0.463555	0.487156	0.414129	0.500482	0.48039	0.532931	0.513479	0.366813	0.427263	0.390153	0.55977	0.398871	0.575409	0.432171	0.47879	0.416411	0.597942	0.558013	0.393342	0.747661	0.404913	0.436908	0.704343	0.492147	0.369747	0.780896	0.424552	0.484091	0.558442	0.510981	0.388459	0.403381	0.530156	0.501009	0.489062	0.448571	0.412298	0.442857	0.527292	0.360135
A981833	0.464057	0.354519	0.317114	0.440836	0.431308	0.338182	0.439313	0.42848	0.388511	0.380306	0.492894	0.445911	0.500299	0.527973	0.400896	0.467938	0.442722	0.344049	0.450105	0.474684	0.305871	0.478047	0.3251	0.381471	0.436292	0.52785	0.438193	0.39024	0.74579	0.326562	0.430416	0.678823	0.477709	0.420568	0.750099	0.338563	0.359719	0.463257	0.41375	0.34846	0.329297	0.456972	0.411331	0.400485	0.450078	0.324478	0.401402	0.417625	0.34695
B007742	0.538727	0.42047	0.414425	0.530018	0.406094	0.418746	0.483423	0.492493	0.464352	0.445602	0.472035	0.421767	0.484755	0.526528	0.477859	0.47147	0.392325	0.390359	0.408422	0.536636	0.388824	0.544101	0.423496	0.468336	0.456678	0.597348	0.535117	0.407598	0.746733	0.377698	0.437464	0.70007	0.523936	0.351168	0.769996	0.381435	0.453151	0.530752	0.49259	0.370885	0.417136	0.505233	0.481398	0.462639	0.468091	0.395624	0.436174	0.479601	0.339479
B008418	0.513032	0.439609	0.408148	0.501838	0.44342	0.384677	0.456132	0.48846	0.425331	0.411754	0.514141	0.489545	0.493681	0.559291	0.468499	0.46744	0.449052	0.426075	0.480438	0.526521	0.383349	0.5023	0.37629	0.430068	0.474974	0.568401	0.477267	0.473568	0.746112	0.387534	0.470857	0.673893	0.473366	0.444896	0.744528	0.388598	0.439619	0.498182	0.448745	0.412305	0.412869	0.448077	0.475546	0.447031	0.47962	0.443417	0.447682	0.480828	0.409995
B012011	0.505543	0.364973	0.383707	0.490143	0.456427	0.389802	0.444752	0.480686	0.411933	0.387033	0.511111	0.460497	0.509551	0.545958	0.45382	0.466572	0.452937	0.387637	0.47356	0.483191	0.364897	0.519092	0.392072	0.415193	0.481973	0.538316	0.423205	0.461171	0.731025	0.334539	0.401785	0.670232	0.487105	0.467312	0.735791	0.402644	0.42268	0.466196	0.465786	0.411625	0.391998	0.470096	0.433092	0.40613	0.438577	0.387863	0.41355	0.436129	0.399097
B020691	0.430308	0.395236	0.375436	0.476172	0.452411	0.32827	0.455326	0.411393	0.393237	0.435055	0.543583	0.495239	0.531434	0.573312	0.419484	0.473907	0.498403	0.370919	0.479706	0.471556	0.282843	0.4641	0.34798	0.403492	0.481581	0.475371	0.395244	0.429715	0.742499	0.283698	0.442161	0.659433	0.466517	0.476842	0.743363	0.35941	0.359309	0.464662	0.409553	0.396051	0.342206	0.453976	0.371921	0.399132	0.442707	0.380721	0.385451	0.374122	0.343841
B023803	0.471742	0.443525	0.405783	0.515521	0.536092	0.385631	0.494277	0.423406	0.440148	0.453158	0.565261	0.536332	0.556337	0.627057	0.454017	0.476094	0.544538	0.409903	0.563263	0.519882	0.384604	0.42752	0.408183	0.430256	0.530872	0.521787	0.402563	0.503079	0.754172	0.373861	0.513728	0.627329	0.464715	0.545419	0.753543	0.4107	0.410433	0.454724	0.435553	0.469614	0.428809	0.411489	0.403712	0.386004	0.531502	0.433802	0.460758	0.448435	0.454073
B025272	0.452681	0.388437	0.380559	0.500509	0.472948	0.326274	0.466728	0.399975	0.400796	0.428848	0.541283	0.508229	0.528981	0.58733	0.400866	0.466966	0.516154	0.389686	0.500986	0.474737	0.350944	0.438839	0.370964	0.399707	0.502427	0.508106	0.37939	0.464056	0.747977	0.332055	0.455044	0.649608	0.47859	0.489649	0.744441	0.345119	0.380068	0.449982	0.42296	0.422425	0.377249	0.433424	0.396724	0.401539	0.468607	0.376929	0.397099	0.40807	0.418317
B025335	0.592999	0.619568	0.62244	0.591821	0.687066	0.650443	0.627589	0.576078	0.586501	0.637198	0.591844	0.700375	0.615878	0.645583	0.651208	0.624228	0.681196	0.636459	0.699911	0.683081	0.620054	0.617498	0.644949	0.643192	0.623178	0.621939	0.651074	0.679518	0.705925	0.631672	0.701004	0.640584	0.623409	0.703454	0.702908	0.637735	0.656326	0.60462	0.640682	0.650893	0.630807	0.641221	0.621876	0.632989	0.671853	0.630455	0.672945	0.604002	0.65128
B027505	0.609254	0.638591	0.554081	0.534163	0.648779	0.65507	0.601148	0.581462	0.550737	0.659329	0.527349	0.678039	0.569137	0.582737	0.664247	0.571184	0.632992	0.623445	0.671687	0.671914	0.600586	0.618827	0.61479	0.62816	0.577654	0.600288	0.663899	0.682845	0.680549	0.614717	0.684393	0.642871	0.56059	0.650862	0.680553	0.648678	0.648475	0.617509	0.644912	0.64077	0.601418	0.637418	0.619208	0.647354	0.653963	0.633818	0.667918	0.599859	0.636216
B030024	0.471262	0.505056	0.488055	0.492211	0.562881	0.481619	0.47224	0.432744	0.401234	0.508093	0.51129	0.562494	0.511967	0.556081	0.496399	0.489591	0.582896	0.47609	0.580416	0.580258	0.471174	0.473304	0.462034	0.507748	0.495984	0.414713	0.514879	0.55181	0.668022	0.446811	0.553157	0.593026	0.448297	0.576379	0.645482	0.493713	0.495821	0.511051	0.516872	0.519258	0.463239	0.539111	0.506282	0.514917	0.563706	0.494523	0.508141	0.427006	0.513552
B031428	0.493741	0.547762	0.508119	0.409541	0.586859	0.516974	0.506324	0.448733	0.456092	0.569184	0.525739	0.638036	0.531569	0.564215	0.554633	0.473702	0.598892	0.511096	0.612864	0.610391	0.486509	0.520093	0.51305	0.525071	0.506536	0.550794	0.550489	0.591138	0.691418	0.508851	0.601944	0.621672	0.499147	0.599857	0.690626	0.512659	0.531523	0.52718	0.554078	0.549894	0.514173	0.552527	0.533737	0.541107	0.589613	0.535505	0.565905	0.478915	0.55706
B034031	0.459413	0.503164	0.49087	0.496405	0.565331	0.460116	0.476987	0.430068	0.40503	0.50379	0.503897	0.595445	0.506321	0.575908	0.496365	0.475769	0.57098	0.497802	0.590127	0.574076	0.483013	0.438102	0.476619	0.471113	0.492114	0.517062	0.475635	0.565807	0.708208	0.444957	0.578666	0.619229	0.456143	0.586586	0.686746	0.474271	0.488426	0.47944	0.485	0.50785	0.491595	0.493521	0.507035	0.491597	0.549809	0.517544	0.530142	0.43894	0.514729
B037018	0.416987	0.473671	0.378808	0.423921	0.492752	0.416487	0.415709	0.365984	0.285811	0.494811	0.465447	0.542852	0.46667	0.520244	0.450492	0.42415	0.532512	0.415645	0.523426	0.515186	0.367899	0.43138	0.397004	0.440586	0.42987	0.442279	0.474585	0.497613	0.712509	0.343791	0.508291	0.6356	0.419399	0.521504	0.70386	0.430802	0.435207	0.477519	0.468927	0.44658	0.383415	0.484826	0.446784	0.471501	0.490816	0.441759	0.456665	0.347374	0.428585
B037820	0.490152	0.3929	0.362293	0.504326	0.389015	0.320267	0.411646	0.429646	0.377545	0.392187	0.535733	0.408724	0.514929	0.553836	0.388319	0.461442	0.422606	0.362954	0.409671	0.479145	0.319854	0.484821	0.294213	0.378239	0.453581	0.509259	0.447263	0.386587	0.739128	0.299669	0.352296	0.68718	0.441029	0.396269	0.752735	0.327148	0.36696	0.486512	0.424328	0.328984	0.323932	0.467137	0.436455	0.408941	0.437884	0.329465	0.378314	0.419436	0.33462
B039316	0.505095	0.481598	0.458866	0.476283	0.437	0.44525	0.449362	0.43565	0.374482	0.508658	0.483753	0.48002	0.503754	0.458173	0.518176	0.451437	0.468053	0.434424	0.476385	0.559625	0.404645	0.513365	0.439417	0.479277	0.412498	0.498588	0.548651	0.447753	0.724037	0.41959	0.492344	0.673084	0.451053	0.478014	0.75662	0.486128	0.49784	0.505775	0.54863	0.454205	0.433815	0.541486	0.498948	0.480562	0.50467	0.432979	0.464612	0.439787	0.434097
B039351	0.416705	0.454093	0.422625	0.394837	0.507923	0.409991	0.401268	0.374785	0.350264	0.510528	0.455385	0.542923	0.470722	0.533051	0.486379	0.437573	0.534806	0.424955	0.522182	0.533375	0.381624	0.451846	0.439681	0.466918	0.420769	0.480103	0.481752	0.490078	0.704809	0.387607	0.506572	0.635014	0.427276	0.520009	0.703554	0.41835	0.440451	0.464625	0.478233	0.451729	0.413688	0.507836	0.469251	0.466499	0.503526	0.438167	0.468009	0.370666	0.442395
B039629	0.495512	0.536217	0.509457	0.492538	0.564517	0.526928	0.502059	0.45064	0.435214	0.549513	0.481119	0.611339	0.512043	0.548024	0.546692	0.489396	0.586957	0.537322	0.573469	0.605963	0.50227	0.526807	0.513624	0.538486	0.484192	0.516361	0.547345	0.59169	0.716123	0.478196	0.583583	0.634015	0.474104	0.578958	0.69106	0.501546	0.530381	0.541541	0.527453	0.529332	0.508726	0.558987	0.535386	0.562613	0.585477	0.533348	0.566424	0.455744	0.544674
B040925	0.466874	0.389006	0.371096	0.498376	0.456083	0.352373	0.443853	0.436582	0.40883	0.430053	0.514493	0.488554	0.512201	0.555251	0.413936	0.454473	0.475848	0.348235	0.461719	0.497057	0.344132	0.459896	0.375599	0.432653	0.459454	0.548887	0.426033	0.424683	0.746321	0.337379	0.438697	0.669037	0.449594	0.461653	0.748684	0.352813	0.389716	0.46755	0.439629	0.406442	0.393275	0.455987	0.397217	0.409435	0.468883	0.35744	0.379276	0.428045	0.38271
B041339	0.55254	0.542748	0.536634	0.516078	0.567822	0.545406	0.51253	0.518695	0.476956	0.542293	0.491006	0.610436	0.484472	0.554188	0.58146	0.463498	0.585721	0.565793	0.599452	0.651609	0.553114	0.538959	0.543581	0.570803	0.529524	0.590839	0.582181	0.616485	0.710921	0.54629	0.613011	0.619077	0.497403	0.587028	0.68269	0.530251	0.57178	0.542578	0.58215	0.557887	0.556725	0.516439	0.579047	0.561678	0.623617	0.552648	0.582764	0.540736	0.572748
B042192	0.519145	0.477807	0.407985	0.511884	0.493693	0.415207	0.523073	0.487752	0.443826	0.490939	0.549691	0.553092	0.56002	0.583549	0.482295	0.515922	0.527129	0.430299	0.540168	0.528973	0.390137	0.505959	0.440251	0.477459	0.528446	0.541775	0.483408	0.511257	0.756906	0.373876	0.537667	0.676886	0.515253	0.536745	0.763598	0.451006	0.453626	0.523064	0.456262	0.477761	0.434075	0.488846	0.415819	0.46659	0.512524	0.450976	0.462795	0.454021	0.447735
B043915	0.71787	0.753442	0.736062	0.70222	0.789851	0.761209	0.741799	0.708855	0.717878	0.756126	0.725684	0.804304	0.720011	0.758631	0.76082	0.722365	0.785228	0.754544	0.798035	0.788944	0.752874	0.728563	0.752145	0.747638	0.73551	0.723062	0.75272	0.798636	0.573124	0.744311	0.794259	0.57431	0.709051	0.793144	0.643441	0.752529	0.756238	0.724244	0.742768	0.761613	0.752089	0.750183	0.740093	0.751082	0.776851	0.755647	0.778723	0.734523	0.770591
B047366	0.462703	0.508142	0.486402	0.472641	0.572358	0.470876	0.47398	0.426937	0.455849	0.538393	0.490052	0.606947	0.499851	0.580581	0.53166	0.494489	0.563066	0.511295	0.611796	0.597555	0.48954	0.460653	0.507934	0.494811	0.512412	0.514762	0.480361	0.578339	0.713514	0.490204	0.602199	0.594375	0.469655	0.598239	0.718149	0.503813	0.507211	0.482037	0.477928	0.534832	0.496718	0.477545	0.480829	0.479085	0.566002	0.515822	0.561136	0.466301	0.54681
B053978	0.489695	0.520072	0.550294	0.525925	0.622152	0.526081	0.517906	0.485585	0.494748	0.526868	0.572395	0.609523	0.568431	0.586411	0.510218	0.528329	0.625549	0.545822	0.624864	0.562983	0.499998	0.510329	0.509309	0.526178	0.559219	0.501234	0.517173	0.5946	0.721547	0.50206	0.59296	0.629622	0.514222	0.612568	0.707467	0.521296	0.503608	0.477562	0.541956	0.560275	0.535202	0.554425	0.502468	0.504126	0.571273	0.53782	0.536817	0.475145	0.554552
B054112	0.455316	0.515461	0.513994	0.507539	0.575711	0.457762	0.48954	0.455083	0.419844	0.506402	0.534087	0.595216	0.503295	0.589029	0.488668	0.489428	0.581365	0.53093	0.590969	0.606445	0.489021	0.436609	0.485353	0.52573	0.506547	0.540572	0.506738	0.590085	0.692272	0.467696	0.577517	0.638595	0.475843	0.584022	0.683748	0.477275	0.501912	0.497672	0.48418	0.526221	0.510235	0.500021	0.524519	0.505253	0.564408	0.509913	0.538309	0.439316	0.518861
B057650	0.5246	0.400473	0.320854	0.487533	0.369066	0.396933	0.411631	0.495453	0.460003	0.436939	0.440266	0.357496	0.472282	0.477199	0.493574	0.513005	0.338039	0.390036	0.338645	0.527518	0.339743	0.538112	0.38449	0.43716	0.400873	0.556634	0.510744	0.37008	0.751439	0.365595	0.409517	0.715281	0.480811	0.367486	0.768157	0.384034	0.450369	0.544277	0.4811	0.341015	0.30165	0.506913	0.461495	0.471268	0.413387	0.333867	0.44805	0.483363	0.300391
B059053	0.398563	0.462799	0.39224	0.408027	0.493064	0.38365	0.416161	0.348106	0.329271	0.45799	0.444553	0.532325	0.435702	0.517115	0.445795	0.41703	0.490501	0.402115	0.50074	0.502656	0.346984	0.395528	0.390742	0.437812	0.390859	0.449561	0.460881	0.497486	0.710028	0.352649	0.510952	0.626108	0.414865	0.487637	0.717081	0.394869	0.393605	0.447939	0.427425	0.416958	0.387211	0.482752	0.475699	0.440094	0.497145	0.396485	0.437844	0.333914	0.40543
B064882	0.444006	0.412821	0.379312	0.481955	0.454328	0.385276	0.471017	0.436185	0.391492	0.445227	0.504291	0.478492	0.509912	0.578018	0.394417	0.459843	0.457232	0.375114	0.498125	0.47333	0.318909	0.438497	0.35743	0.39667	0.48265	0.509746	0.41986	0.462127	0.732751	0.327196	0.469833	0.644792	0.43234	0.494211	0.744998	0.391684	0.392571	0.45214	0.376954	0.414515	0.359309	0.455827	0.392481	0.398691	0.481004	0.398257	0.422102	0.427431	0.380722
B066207	0.478199	0.432048	0.398638	0.51965	0.461003	0.382439	0.477669	0.447319	0.427149	0.419302	0.552169	0.497305	0.545531	0.580348	0.435015	0.463808	0.516541	0.370116	0.500187	0.454468	0.346444	0.47775	0.388103	0.414875	0.513881	0.515428	0.435269	0.459998	0.7444	0.366679	0.454978	0.696392	0.495624	0.493305	0.759644	0.376756	0.417715	0.484228	0.430218	0.417338	0.379786	0.473203	0.423306	0.41678	0.471357	0.395458	0.416475	0.411648	0.396893
B066787	0.420622	0.509415	0.502511	0.493035	0.563068	0.466542	0.489678	0.436349	0.430669	0.543466	0.540904	0.562798	0.533715	0.595119	0.465115	0.506553	0.56483	0.519646	0.581729	0.570261	0.47509	0.420037	0.485009	0.471585	0.508207	0.476774	0.476912	0.563322	0.727136	0.471647	0.575513	0.639322	0.464057	0.580288	0.731782	0.495293	0.480616	0.481065	0.456968	0.525169	0.464751	0.536283	0.472506	0.482748	0.540674	0.483217	0.555772	0.439281	0.504257
B072593	0.506958	0.476357	0.449092	0.542083	0.541563	0.423636	0.529302	0.48022	0.491693	0.475083	0.596102	0.512774	0.594374	0.628198	0.450864	0.556282	0.542513	0.453782	0.544491	0.513148	0.436624	0.490603	0.438223	0.421447	0.541006	0.529145	0.484326	0.486047	0.757882	0.430892	0.492498	0.698678	0.525955	0.548011	0.758278	0.454707	0.44196	0.514032	0.458952	0.48237	0.441497	0.514394	0.487242	0.472711	0.493391	0.42835	0.493469	0.486721	0.46649
B073851	0.575884	0.465463	0.401041	0.533476	0.341084	0.454498	0.46361	0.544864	0.503402	0.47917	0.508876	0.421819	0.549601	0.494545	0.533074	0.55404	0.423142	0.444105	0.352652	0.533139	0.421119	0.586813	0.444076	0.440479	0.450537	0.571492	0.542034	0.44346	0.772032	0.442453	0.438979	0.722991	0.54929	0.392037	0.781431	0.43399	0.484013	0.571154	0.545307	0.397575	0.359003	0.538747	0.505094	0.483124	0.417852	0.427353	0.486666	0.51115	0.401206
B077117	0.472567	0.530364	0.526998	0.52356	0.611889	0.507313	0.529257	0.458066	0.466177	0.552541	0.579557	0.609132	0.564331	0.64004	0.499882	0.519127	0.629611	0.522563	0.631498	0.561947	0.508698	0.429293	0.506896	0.510568	0.5432	0.517365	0.49613	0.591634	0.731521	0.517842	0.595883	0.646645	0.510845	0.627234	0.726063	0.521234	0.520917	0.485014	0.490898	0.573672	0.518725	0.541561	0.512274	0.509068	0.576285	0.53197	0.539034	0.45143	0.566402
B085018	0.528018	0.445926	0.49938	0.578119	0.534145	0.476127	0.520639	0.504016	0.521021	0.463563	0.583022	0.518397	0.58372	0.620554	0.479367	0.543892	0.549937	0.478722	0.549566	0.537806	0.446405	0.531574	0.464042	0.475315	0.570798	0.56875	0.476526	0.493172	0.750701	0.463306	0.527811	0.689777	0.517565	0.539242	0.747186	0.480063	0.452758	0.514179	0.487823	0.494767	0.470884	0.498723	0.469368	0.44807	0.538057	0.458363	0.469028	0.509472	0.500448
B100695	0.518092	0.489665	0.515783	0.568402	0.569909	0.471541	0.56891	0.505395	0.522203	0.49487	0.610745	0.556008	0.595819	0.644688	0.435451	0.55885	0.587235	0.504399	0.570593	0.506632	0.465146	0.495734	0.450044	0.469833	0.570751	0.550305	0.4741	0.527624	0.759636	0.465633	0.528414	0.692772	0.55701	0.566005	0.758608	0.477411	0.448687	0.505383	0.453663	0.532751	0.490763	0.532001	0.493269	0.483362	0.508741	0.471499	0.48316	0.469019	0.509463
B113070	0.415893	0.468041	0.455938	0.46901	0.533154	0.468026	0.460811	0.411888	0.374827	0.496285	0.511582	0.543065	0.520615	0.560254	0.438363	0.470349	0.559116	0.465746	0.553914	0.490126	0.404263	0.424439	0.434706	0.469413	0.4697	0.448689	0.470552	0.534456	0.711902	0.399404	0.518647	0.651604	0.455285	0.544394	0.710053	0.460451	0.464963	0.455318	0.443119	0.498515	0.437768	0.534826	0.461962	0.489051	0.506665	0.470219	0.47482	0.342116	0.481264
B114207	0.510856	0.493699	0.438651	0.478215	0.465278	0.505727	0.447711	0.452795	0.422282	0.511776	0.400472	0.512459	0.434471	0.447116	0.547036	0.463676	0.465254	0.451617	0.498623	0.574941	0.452625	0.528437	0.477274	0.491882	0.436186	0.55126	0.560199	0.478596	0.701006	0.457967	0.521282	0.660226	0.433414	0.479483	0.719359	0.476329	0.506866	0.526201	0.527619	0.479052	0.458493	0.522189	0.520626	0.524322	0.514241	0.459036	0.490455	0.462801	0.450019
B115621	0.524234	0.431741	0.436516	0.555737	0.477707	0.398199	0.486295	0.477857	0.472309	0.403435	0.577135	0.503317	0.578726	0.584539	0.453967	0.50373	0.520325	0.452654	0.498457	0.480409	0.402841	0.519947	0.40013	0.43286	0.535491	0.532382	0.458839	0.448464	0.747129	0.399139	0.411313	0.708732	0.511625	0.47859	0.760131	0.42966	0.42546	0.497269	0.471904	0.436917	0.416959	0.48451	0.455863	0.417665	0.464567	0.411712	0.407216	0.454995	0.430804
B141359	0.50741	0.468358	0.466838	0.470408	0.501781	0.495952	0.48188	0.446618	0.434713	0.487183	0.468446	0.519826	0.503778	0.495957	0.537206	0.486791	0.515926	0.465175	0.515964	0.556784	0.460746	0.515825	0.488974	0.505527	0.403575	0.554476	0.555593	0.48474	0.677836	0.468374	0.484111	0.66158	0.503633	0.518172	0.71939	0.483034	0.506696	0.502907	0.554739	0.486305	0.477456	0.539666	0.517517	0.478891	0.476315	0.48903	0.488587	0.439114	0.454986
B143587	0.406201	0.525479	0.501266	0.513456	0.598871	0.475942	0.502168	0.432077	0.459748	0.516294	0.567131	0.598449	0.560058	0.613415	0.49564	0.501693	0.612751	0.517953	0.609941	0.561006	0.478161	0.433657	0.495672	0.512573	0.536662	0.497648	0.444238	0.561141	0.745511	0.47617	0.593182	0.600637	0.498794	0.611474	0.713431	0.494069	0.488183	0.479064	0.46532	0.560548	0.495596	0.533162	0.489546	0.513593	0.568855	0.495992	0.51693	0.44502	0.529866
B170790	0.563224	0.465003	0.371858	0.520872	0.304448	0.413903	0.435698	0.508126	0.45158	0.475292	0.471003	0.395902	0.493891	0.474616	0.518834	0.502203	0.349011	0.424702	0.32662	0.514151	0.346485	0.574506	0.416711	0.417911	0.467959	0.574167	0.532201	0.399708	0.75441	0.376226	0.396583	0.719622	0.514907	0.311689	0.77281	0.406648	0.431755	0.567546	0.5273	0.352582	0.34856	0.52298	0.506995	0.473898	0.394229	0.412521	0.418693	0.481901	0.355929
B184278	0.457196	0.39388	0.415614	0.528571	0.50872	0.371598	0.477069	0.443291	0.440657	0.420918	0.565366	0.503344	0.554563	0.609151	0.41169	0.482158	0.529659	0.390221	0.524823	0.495637	0.380787	0.428517	0.399262	0.432281	0.532254	0.527729	0.404498	0.44356	0.751717	0.372698	0.478213	0.654511	0.472491	0.519686	0.754872	0.375412	0.407963	0.458608	0.406062	0.443534	0.399916	0.440213	0.381062	0.394339	0.496839	0.40096	0.408047	0.423201	0.434222
B209170	0.566171	0.601031	0.554622	0.571575	0.593499	0.57815	0.553132	0.532593	0.516001	0.607428	0.564478	0.614245	0.595872	0.54917	0.632375	0.587574	0.606919	0.602819	0.603337	0.612109	0.576593	0.600312	0.583026	0.572875	0.548857	0.519403	0.617933	0.596782	0.706715	0.561801	0.603393	0.67161	0.593451	0.592344	0.723224	0.599474	0.583801	0.590522	0.642531	0.570631	0.543025	0.645887	0.610119	0.609725	0.579532	0.591124	0.607146	0.53793	0.567544
B223738	0.447506	0.434276	0.349826	0.418764	0.44612	0.432523	0.384828	0.38487	0.338316	0.463607	0.442925	0.482693	0.465692	0.477147	0.447895	0.433069	0.469045	0.418096	0.471758	0.497754	0.348278	0.457849	0.376325	0.423328	0.402433	0.461341	0.462432	0.449009	0.699715	0.34795	0.453432	0.649439	0.444259	0.469217	0.714012	0.415115	0.422271	0.455832	0.468939	0.40638	0.344592	0.517329	0.4605	0.478054	0.473872	0.384082	0.414247	0.375238	0.399206
B227778	0.520579	0.448579	0.416424	0.532697	0.433795	0.398558	0.475166	0.462272	0.440948	0.455166	0.525505	0.497801	0.554279	0.567201	0.451464	0.485541	0.49497	0.432745	0.476551	0.474356	0.340065	0.51802	0.377391	0.40165	0.505229	0.534956	0.469585	0.467369	0.755534	0.352245	0.414257	0.710203	0.521333	0.459965	0.755379	0.402477	0.40508	0.511629	0.466723	0.449134	0.400692	0.511502	0.4777	0.450305	0.443363	0.447523	0.420516	0.43385	0.406591
B233649	0.520656	0.442247	0.407919	0.541161	0.450882	0.423896	0.492752	0.487734	0.459628	0.467912	0.57125	0.496261	0.58487	0.590682	0.456581	0.5258	0.506232	0.418915	0.477975	0.461862	0.358756	0.531028	0.412839	0.416441	0.516974	0.514088	0.469511	0.469352	0.770288	0.370342	0.482597	0.702442	0.535278	0.500324	0.774338	0.413606	0.440788	0.512278	0.473036	0.450624	0.378269	0.51225	0.436263	0.45355	0.490531	0.409021	0.423146	0.439037	0.410687
B237448	0.43445	0.471184	0.424275	0.505606	0.544699	0.409355	0.505502	0.461136	0.468992	0.488432	0.569905	0.579154	0.574432	0.612976	0.437626	0.497528	0.566148	0.450746	0.569042	0.517615	0.423529	0.445244	0.432876	0.45018	0.535542	0.536145	0.415913	0.537255	0.757757	0.399728	0.544044	0.625274	0.463222	0.549511	0.745656	0.451482	0.438144	0.461559	0.391932	0.481394	0.449329	0.478733	0.43195	0.441178	0.529293	0.45506	0.488259	0.449974	0.483857
B269378	0.5085	0.424198	0.376807	0.51415	0.407555	0.390958	0.436166	0.4612	0.407924	0.409537	0.535127	0.437926	0.525395	0.548428	0.461404	0.473191	0.427688	0.371358	0.456618	0.533366	0.368306	0.505377	0.388373	0.406729	0.464581	0.529309	0.470599	0.395084	0.744312	0.381391	0.399675	0.67825	0.456543	0.439979	0.767277	0.407864	0.432828	0.507419	0.48526	0.388288	0.380694	0.421307	0.438746	0.380661	0.466279	0.372118	0.409066	0.477874	0.37763
B270658	0.56983	0.533415	0.541336	0.601415	0.616735	0.520886	0.59183	0.557594	0.551059	0.546357	0.654088	0.61654	0.645266	0.677184	0.542104	0.591176	0.633891	0.545161	0.628751	0.580085	0.499671	0.58162	0.522599	0.543973	0.621032	0.587262	0.519558	0.580918	0.782534	0.493095	0.589855	0.618217	0.598232	0.61639	0.782394	0.530814	0.5294	0.564079	0.562416	0.577303	0.538568	0.577009	0.527749	0.517849	0.60113	0.542631	0.533048	0.522877	0.536998
B276935	0.483866	0.493079	0.478951	0.561207	0.542012	0.438347	0.547669	0.484418	0.505943	0.481358	0.609194	0.566878	0.604171	0.658791	0.469288	0.563434	0.569818	0.48438	0.559311	0.533877	0.449314	0.476154	0.441422	0.485379	0.562177	0.545349	0.440428	0.525655	0.772196	0.431244	0.542892	0.689138	0.543829	0.565263	0.765556	0.46059	0.446633	0.505549	0.470816	0.511549	0.479748	0.508812	0.467423	0.472745	0.509771	0.472886	0.473223	0.475677	0.492352
B277334	0.475229	0.516013	0.455349	0.44675	0.539652	0.511965	0.470058	0.460567	0.407979	0.557327	0.488751	0.571512	0.47354	0.497114	0.555634	0.447952	0.552695	0.52208	0.557373	0.592555	0.479361	0.505767	0.479091	0.527544	0.422673	0.482498	0.564212	0.575172	0.684462	0.467464	0.580638	0.586027	0.455161	0.5448	0.68962	0.503045	0.53058	0.528212	0.508908	0.494588	0.49771	0.549577	0.517079	0.539884	0.551226	0.50303	0.545043	0.458944	0.480636
B352553	0.606652	0.524365	0.454273	0.543547	0.424908	0.546622	0.523037	0.554978	0.535325	0.562199	0.465132	0.513609	0.539278	0.464951	0.575656	0.559506	0.435972	0.50299	0.42462	0.595855	0.453924	0.631527	0.517683	0.548635	0.512236	0.637804	0.596257	0.53007	0.766661	0.48158	0.522881	0.741382	0.576398	0.44187	0.786248	0.500944	0.530312	0.614482	0.590602	0.440491	0.461244	0.590383	0.562249	0.576955	0.513094	0.50185	0.498727	0.567692	0.476232
B370055	0.443157	0.400086	0.349121	0.492608	0.408572	0.29744	0.438514	0.391818	0.373349	0.37648	0.500646	0.481572	0.512071	0.54416	0.347202	0.417467	0.447963	0.331282	0.450921	0.465088	0.27549	0.446521	0.321712	0.370913	0.477331	0.501883	0.393352	0.422506	0.744642	0.286958	0.424236	0.667542	0.442702	0.431731	0.746647	0.292954	0.338439	0.442633	0.398847	0.376448	0.326775	0.425187	0.407354	0.384062	0.445708	0.358104	0.329027	0.380756	0.351219
B421431	0.477112	0.536113	0.531139	0.526003	0.602746	0.475991	0.513377	0.453086	0.477515	0.530383	0.559245	0.618402	0.55388	0.601555	0.522859	0.470115	0.613718	0.51876	0.618883	0.589651	0.507794	0.45321	0.510592	0.522696	0.544541	0.537575	0.465638	0.579808	0.74074	0.491917	0.602795	0.630477	0.512645	0.616059	0.734102	0.512599	0.512064	0.470769	0.49132	0.550691	0.51896	0.481569	0.501434	0.478195	0.568102	0.533965	0.538594	0.463316	0.548711
B435902	0.429452	0.389831	0.394336	0.495846	0.473406	0.332146	0.450222	0.414479	0.414174	0.428166	0.562776	0.485308	0.532758	0.579197	0.412495	0.465976	0.493474	0.377861	0.487145	0.521299	0.368439	0.422262	0.391486	0.40152	0.501122	0.487912	0.407164	0.434346	0.73377	0.359639	0.481516	0.643343	0.45163	0.497197	0.745408	0.39461	0.415022	0.444315	0.386136	0.424517	0.354029	0.45124	0.376972	0.41461	0.45752	0.352576	0.421411	0.419882	0.418104
B448880	0.580374	0.497864	0.401126	0.555892	0.323088	0.464081	0.473404	0.552253	0.494108	0.48183	0.495906	0.407349	0.546044	0.461802	0.535146	0.5438	0.37547	0.454876	0.333631	0.526474	0.401846	0.582326	0.45226	0.454622	0.448772	0.584733	0.568125	0.41181	0.77334	0.424105	0.418804	0.7331	0.543772	0.386817	0.78307	0.453258	0.500733	0.602313	0.557672	0.424442	0.387965	0.55745	0.546325	0.505564	0.416857	0.466209	0.471351	0.533459	0.3925
B491625	0.42496	0.457235	0.376785	0.428996	0.460194	0.367774	0.421707	0.375248	0.339838	0.479362	0.476488	0.483726	0.48929	0.528679	0.420807	0.454957	0.482427	0.43849	0.482112	0.520725	0.355736	0.41021	0.362335	0.405339	0.417283	0.464327	0.46444	0.475118	0.723139	0.346879	0.485103	0.649344	0.416572	0.48316	0.7159	0.405977	0.420409	0.453496	0.439638	0.418381	0.3531	0.490589	0.462607	0.46247	0.472488	0.397205	0.450444	0.359126	0.393406
B492201	0.535171	0.612612	0.593221	0.574927	0.67317	0.578764	0.578696	0.522094	0.56428	0.646025	0.616783	0.693642	0.623021	0.642618	0.623749	0.589838	0.677803	0.618558	0.691714	0.66788	0.605518	0.563569	0.618624	0.603929	0.618991	0.564734	0.586768	0.665874	0.705374	0.570542	0.67938	0.49461	0.575454	0.680613	0.70875	0.602812	0.610884	0.582947	0.575885	0.627734	0.593763	0.600517	0.582455	0.599546	0.651619	0.615321	0.643871	0.544461	0.639223
B509793	0.429512	0.490277	0.471009	0.464321	0.575051	0.448003	0.481112	0.413016	0.392236	0.523718	0.515697	0.605063	0.508261	0.565009	0.460638	0.437619	0.574049	0.476689	0.591583	0.570234	0.450722	0.39399	0.472839	0.492682	0.488542	0.507891	0.446373	0.564486	0.723044	0.426438	0.578967	0.612021	0.369743	0.570691	0.718926	0.476667	0.466893	0.450951	0.459266	0.50396	0.495669	0.485986	0.457759	0.483438	0.565437	0.49374	0.521532	0.413724	0.500937
B515544	0.516413	0.473319	0.449914	0.468952	0.431246	0.460689	0.402087	0.450973	0.390005	0.484469	0.467485	0.478901	0.488491	0.452044	0.520552	0.450477	0.457961	0.460599	0.443532	0.552575	0.432548	0.525854	0.425755	0.469112	0.432162	0.51785	0.543407	0.441199	0.721921	0.422723	0.451074	0.643155	0.435142	0.427686	0.710452	0.443918	0.489315	0.516689	0.550072	0.406077	0.414273	0.546727	0.514231	0.519816	0.497994	0.4272	0.447897	0.45197	0.446412
B556889	0.435163	0.44253	0.405193	0.42935	0.427983	0.364054	0.396233	0.344769	0.34696	0.445753	0.466463	0.454429	0.435327	0.506017	0.462082	0.4158	0.459013	0.422317	0.452003	0.515829	0.367195	0.425986	0.374461	0.435593	0.348825	0.487694	0.49732	0.451901	0.71606	0.359277	0.444708	0.64314	0.396564	0.438301	0.716054	0.375903	0.421875	0.455132	0.463967	0.380067	0.394259	0.510614	0.465617	0.449424	0.471008	0.415551	0.445984	0.344082	0.367544
B578498	0.47305	0.435582	0.415114	0.517832	0.49148	0.377887	0.493215	0.446768	0.432476	0.444552	0.546033	0.530661	0.542013	0.60315	0.436078	0.497288	0.52073	0.439784	0.522022	0.501661	0.387037	0.452554	0.394395	0.446142	0.532366	0.534203	0.405027	0.49285	0.750759	0.343414	0.499101	0.65485	0.484758	0.518581	0.737807	0.388794	0.416164	0.458857	0.428622	0.454952	0.405357	0.46191	0.419155	0.434879	0.477073	0.414043	0.433873	0.423301	0.441341
B591507	0.427015	0.466887	0.45678	0.464698	0.548153	0.413127	0.463483	0.416639	0.370827	0.503178	0.530063	0.555108	0.523965	0.55131	0.497856	0.456025	0.547889	0.445031	0.557335	0.544455	0.441102	0.466431	0.454233	0.482303	0.464007	0.478895	0.502404	0.482073	0.705364	0.424497	0.501249	0.640056	0.440837	0.528512	0.714301	0.449356	0.478971	0.486501	0.509391	0.477818	0.461223	0.528213	0.490922	0.47103	0.538294	0.469037	0.492577	0.406468	0.477505
B614348	0.499554	0.425655	0.430731	0.509733	0.491439	0.361738	0.494312	0.467598	0.412918	0.400607	0.548572	0.493787	0.528394	0.585724	0.441875	0.453803	0.478815	0.4267	0.490482	0.526522	0.387916	0.497737	0.395858	0.415544	0.507325	0.558173	0.448152	0.461936	0.754306	0.382403	0.48671	0.654624	0.483478	0.464737	0.757816	0.373547	0.380966	0.460387	0.431441	0.40936	0.400886	0.439132	0.414906	0.415103	0.504701	0.401237	0.439983	0.461633	0.407385
B620305	0.496538	0.380472	0.421893	0.517103	0.466838	0.3727	0.427869	0.481902	0.439213	0.42707	0.541277	0.474561	0.518593	0.545968	0.493576	0.466272	0.460947	0.41183	0.469279	0.542044	0.423591	0.518568	0.450966	0.418914	0.496109	0.559595	0.463214	0.432918	0.755292	0.392726	0.474828	0.663324	0.475665	0.447295	0.765832	0.396289	0.436333	0.500689	0.467315	0.402085	0.444344	0.445162	0.448878	0.414838	0.472903	0.411659	0.450619	0.490054	0.424951
B640212	0.534668	0.560299	0.540464	0.529098	0.61623	0.559977	0.523044	0.484832	0.485761	0.589296	0.524016	0.627353	0.538655	0.573277	0.584543	0.542778	0.616555	0.555421	0.640589	0.632287	0.541472	0.546325	0.558263	0.538674	0.548286	0.525693	0.569924	0.607319	0.640912	0.539395	0.605228	0.601603	0.498192	0.625434	0.668854	0.55995	0.55829	0.551452	0.566573	0.56504	0.533822	0.581547	0.542894	0.572	0.619135	0.554204	0.592221	0.531006	0.561756
B663166	0.516862	0.553967	0.502286	0.481048	0.596062	0.56709	0.518853	0.4762	0.485509	0.583328	0.489213	0.628047	0.480946	0.591281	0.588969	0.534694	0.586152	0.557177	0.615609	0.612124	0.522218	0.517779	0.557401	0.575377	0.501475	0.557988	0.593082	0.60849	0.709062	0.528774	0.607824	0.647089	0.500976	0.616785	0.708571	0.559933	0.57211	0.567909	0.574835	0.559694	0.527252	0.575235	0.554972	0.567578	0.593657	0.557115	0.590939	0.504195	0.537244
B668523	0.504095	0.529283	0.530312	0.514199	0.571649	0.523201	0.492241	0.489736	0.455812	0.527929	0.532224	0.59089	0.530656	0.56804	0.546662	0.511404	0.591429	0.513879	0.597448	0.591518	0.503192	0.528536	0.515652	0.534432	0.517559	0.465612	0.554424	0.57617	0.677923	0.499044	0.55808	0.579954	0.526961	0.586303	0.689452	0.526736	0.544146	0.532896	0.559124	0.540991	0.50298	0.56125	0.547478	0.546816	0.568589	0.532604	0.541474	0.475087	0.538778
B681296	0.563272	0.562647	0.506411	0.558048	0.512748	0.552018	0.497602	0.529019	0.510125	0.573421	0.479855	0.511109	0.533984	0.456644	0.595186	0.52681	0.47499	0.52304	0.518152	0.620593	0.507812	0.563626	0.549086	0.567886	0.483017	0.503712	0.622309	0.530385	0.699127	0.52701	0.55209	0.633678	0.523665	0.527151	0.726772	0.554471	0.574356	0.565558	0.587947	0.52232	0.491848	0.608412	0.574846	0.569699	0.530995	0.528549	0.563786	0.536265	0.513007
B709148	0.501576	0.421388	0.331696	0.499914	0.351192	0.342432	0.445989	0.447555	0.400579	0.442856	0.506195	0.438443	0.53648	0.497193	0.457147	0.458552	0.425336	0.373371	0.360012	0.468673	0.289101	0.544142	0.355179	0.402025	0.443917	0.511281	0.491001	0.367958	0.743684	0.31514	0.357102	0.708239	0.486622	0.363402	0.754287	0.3666	0.388636	0.523844	0.477028	0.317811	0.301429	0.512461	0.448783	0.419813	0.402319	0.371445	0.385325	0.427865	0.298006
B716115	0.506445	0.548747	0.529462	0.510716	0.594139	0.526041	0.508511	0.44617	0.49219	0.59652	0.535697	0.622033	0.494016	0.56732	0.585446	0.509878	0.612023	0.543537	0.612	0.602614	0.52701	0.504436	0.557697	0.555442	0.540628	0.505472	0.56866	0.583854	0.681192	0.509511	0.595067	0.617235	0.524505	0.59937	0.68281	0.547325	0.54028	0.564774	0.559018	0.557295	0.523465	0.584638	0.543405	0.546516	0.592058	0.540002	0.560724	0.471008	0.557589
B716307	0.477125	0.383045	0.31886	0.479266	0.381363	0.332972	0.403749	0.414805	0.390785	0.398361	0.496065	0.441426	0.4991	0.518866	0.432038	0.474986	0.421435	0.375272	0.406441	0.473508	0.313377	0.489413	0.337581	0.357489	0.441317	0.504665	0.421828	0.411507	0.739714	0.275956	0.401559	0.684498	0.428173	0.395995	0.745184	0.319799	0.378162	0.481714	0.425134	0.354795	0.315508	0.446816	0.414024	0.40601	0.413473	0.340693	0.400562	0.405682	0.359118
B720316	0.489174	0.448807	0.429147	0.545723	0.491332	0.367729	0.483594	0.457424	0.456435	0.431415	0.575688	0.474581	0.556324	0.60016	0.416341	0.498647	0.506376	0.409706	0.493884	0.495677	0.399761	0.504784	0.397976	0.405697	0.510125	0.539276	0.446578	0.448761	0.744426	0.376575	0.43085	0.697517	0.497612	0.487824	0.767231	0.384998	0.406431	0.48926	0.435064	0.427723	0.395468	0.502598	0.449844	0.436274	0.470854	0.393829	0.425563	0.447045	0.392737
B724252	0.440387	0.476559	0.40142	0.415692	0.513541	0.454516	0.430837	0.397847	0.3771	0.528385	0.446893	0.553667	0.457425	0.508163	0.50039	0.415574	0.536226	0.463204	0.542966	0.541395	0.374531	0.447719	0.435374	0.470622	0.438148	0.470489	0.501747	0.525814	0.67568	0.3991	0.550687	0.623892	0.433353	0.552044	0.70213	0.462582	0.463277	0.485677	0.482683	0.481107	0.427888	0.514183	0.476716	0.488228	0.5174	0.442406	0.496965	0.395598	0.459135
B725357	0.430567	0.385004	0.319873	0.457875	0.41653	0.267959	0.441054	0.371682	0.339513	0.416591	0.496616	0.470432	0.501536	0.554009	0.36269	0.417582	0.435785	0.328806	0.444344	0.444141	0.23289	0.428041	0.310376	0.348049	0.459981	0.481665	0.369612	0.397693	0.737996	0.232984	0.426351	0.659074	0.433701	0.429315	0.734501	0.295981	0.306876	0.444786	0.368973	0.350387	0.307857	0.40832	0.372805	0.35928	0.417309	0.334786	0.341425	0.336527	0.324548
B730947	0.58346	0.461434	0.415908	0.574421	0.406953	0.447641	0.491045	0.553048	0.53064	0.487017	0.561409	0.414199	0.586978	0.5236	0.543995	0.573711	0.449042	0.446088	0.382187	0.512308	0.405511	0.607592	0.460308	0.473538	0.52262	0.570598	0.558598	0.405981	0.787314	0.416569	0.394552	0.753478	0.566015	0.402332	0.792193	0.448893	0.50199	0.592969	0.556775	0.430923	0.389409	0.586893	0.522181	0.511546	0.432922	0.43228	0.46202	0.513635	0.411675
B736503	0.650932	0.69131	0.645406	0.62207	0.702819	0.710929	0.656991	0.636265	0.650104	0.697455	0.605669	0.722538	0.644916	0.657996	0.702934	0.678674	0.708874	0.695046	0.716121	0.726769	0.676804	0.6703	0.680044	0.687029	0.630382	0.638441	0.710904	0.722148	0.703434	0.682568	0.742669	0.65496	0.63568	0.720411	0.696277	0.702042	0.694684	0.680807	0.701122	0.6943	0.665619	0.695057	0.684233	0.706576	0.702233	0.68664	0.713915	0.666904	0.691731
B737306	0.426884	0.34644	0.328657	0.454139	0.421929	0.311883	0.388877	0.386338	0.351937	0.391975	0.499342	0.431536	0.48738	0.547812	0.358924	0.43481	0.46049	0.316995	0.451707	0.455906	0.281391	0.427645	0.318775	0.335522	0.437079	0.492121	0.39278	0.408098	0.731246	0.267695	0.409798	0.654962	0.452835	0.421465	0.732363	0.316239	0.356938	0.448678	0.377539	0.36523	0.310665	0.426007	0.376369	0.380172	0.433072	0.327735	0.373699	0.349794	0.340954
B800901	0.487529	0.50646	0.52614	0.539034	0.586139	0.470641	0.503514	0.491684	0.473158	0.500919	0.573325	0.588538	0.531806	0.618094	0.516885	0.494294	0.581863	0.518562	0.589682	0.577606	0.498565	0.474545	0.501285	0.520673	0.527363	0.562411	0.505513	0.56269	0.747716	0.497444	0.572592	0.6426	0.516987	0.599902	0.739545	0.486782	0.504492	0.478166	0.47953	0.535752	0.5233	0.50984	0.488565	0.488986	0.579274	0.503308	0.528161	0.478138	0.517219
B823300	0.496482	0.553899	0.529088	0.514455	0.624388	0.526875	0.522859	0.475513	0.487148	0.583492	0.542521	0.640476	0.545695	0.590919	0.557807	0.495144	0.62248	0.539095	0.645351	0.617903	0.5333	0.505798	0.549285	0.547809	0.55476	0.516546	0.531248	0.611692	0.707739	0.507206	0.628099	0.618248	0.531223	0.633235	0.67	0.536553	0.537655	0.523554	0.534871	0.582508	0.527924	0.555613	0.54176	0.546983	0.595021	0.540898	0.585594	0.49024	0.568779
B848421	0.7219	0.77653	0.761227	0.718387	0.800029	0.78077	0.754651	0.712827	0.734186	0.789931	0.729303	0.814094	0.716782	0.784807	0.77484	0.740317	0.80235	0.768032	0.817857	0.799705	0.756234	0.742839	0.767683	0.775699	0.750731	0.72072	0.781455	0.80726	0.642365	0.766551	0.820184	0.697169	0.738401	0.814432	0.589777	0.784414	0.776733	0.755664	0.767993	0.787763	0.758809	0.777145	0.761498	0.77736	0.794137	0.776477	0.794781	0.743189	0.776291
B850119	0.430012	0.491295	0.457988	0.445384	0.541383	0.45619	0.473844	0.364209	0.396951	0.509491	0.510029	0.572388	0.517445	0.53064	0.457824	0.472315	0.56864	0.47866	0.568701	0.519273	0.42584	0.402788	0.444049	0.475982	0.475667	0.470292	0.474642	0.546427	0.698214	0.417857	0.554291	0.630657	0.472831	0.567157	0.692833	0.477497	0.468258	0.476591	0.475522	0.514457	0.452538	0.52003	0.497655	0.498765	0.534904	0.475558	0.492487	0.372056	0.491514
B859149	0.611058	0.507019	0.432684	0.563848	0.324375	0.481729	0.501555	0.564997	0.502773	0.51923	0.469242	0.390975	0.529745	0.443983	0.567617	0.526658	0.349071	0.452395	0.332693	0.575521	0.427845	0.608281	0.459033	0.49812	0.452028	0.623375	0.596849	0.427173	0.773364	0.445394	0.409686	0.736253	0.534566	0.303016	0.792362	0.445184	0.509748	0.600857	0.57044	0.388584	0.411378	0.561266	0.551487	0.530765	0.47607	0.469547	0.472482	0.543832	0.4074
B862461	0.47464	0.412119	0.33954	0.48721	0.354316	0.316835	0.433179	0.413053	0.379343	0.416633	0.507211	0.433284	0.510446	0.541381	0.401566	0.443391	0.418278	0.344356	0.421744	0.470984	0.283056	0.484647	0.324869	0.379769	0.456563	0.490441	0.444867	0.382403	0.734956	0.303217	0.374462	0.684966	0.451244	0.396969	0.749661	0.365117	0.369528	0.482525	0.456685	0.349645	0.319471	0.45512	0.445862	0.406062	0.413636	0.355149	0.367816	0.410249	0.330954
B876552	0.532452	0.542685	0.468028	0.480507	0.540998	0.58409	0.483097	0.518344	0.475081	0.577472	0.428556	0.547711	0.485966	0.495373	0.60171	0.530463	0.522945	0.521342	0.542048	0.595834	0.512351	0.561108	0.541895	0.554662	0.445037	0.572557	0.606003	0.566968	0.706639	0.525673	0.569079	0.666461	0.526035	0.532537	0.722591	0.570104	0.585623	0.571809	0.584765	0.546891	0.494664	0.59595	0.585444	0.580491	0.554111	0.542522	0.575004	0.518813	0.536363
B884748	0.50772	0.451898	0.481208	0.570656	0.569808	0.431534	0.538918	0.490629	0.490931	0.443662	0.609093	0.570341	0.585239	0.649267	0.449936	0.517351	0.57995	0.496737	0.585758	0.564381	0.477377	0.438771	0.439286	0.493059	0.569439	0.576235	0.432118	0.552644	0.763825	0.440076	0.551912	0.668907	0.509275	0.576918	0.755624	0.463014	0.464059	0.487552	0.44271	0.513556	0.483188	0.482439	0.492003	0.444936	0.54504	0.482117	0.503639	0.49361	0.517556
B921140	0.614016	0.625361	0.579424	0.557145	0.582761	0.650111	0.548557	0.590589	0.561063	0.650396	0.515646	0.609813	0.563249	0.47526	0.675439	0.582109	0.600035	0.592494	0.590248	0.660986	0.60951	0.634534	0.629027	0.61846	0.541088	0.56159	0.670976	0.627206	0.678098	0.60677	0.615043	0.651144	0.592452	0.588781	0.695225	0.623336	0.636974	0.644379	0.655826	0.587982	0.597438	0.662655	0.65337	0.658392	0.615559	0.631902	0.629565	0.597987	0.597635
B939965	0.444213	0.454405	0.435907	0.466587	0.506917	0.419406	0.455671	0.415946	0.366923	0.469541	0.466723	0.509198	0.466689	0.535384	0.496789	0.45594	0.513352	0.438428	0.544543	0.543453	0.418958	0.455781	0.398093	0.468367	0.418247	0.483802	0.486996	0.4962	0.692339	0.410137	0.505423	0.632463	0.461849	0.523084	0.703892	0.431591	0.427061	0.438726	0.472915	0.452905	0.453611	0.486749	0.445322	0.449788	0.515267	0.455154	0.484927	0.40316	0.425325
B943648	0.439643	0.475759	0.451318	0.458449	0.477894	0.506229	0.428776	0.417928	0.405806	0.482595	0.386696	0.529062	0.431057	0.488213	0.523805	0.458792	0.483606	0.482035	0.478664	0.576597	0.434546	0.4737	0.460028	0.490468	0.429027	0.527074	0.524083	0.532158	0.700394	0.447177	0.538464	0.62477	0.450341	0.496841	0.713617	0.463355	0.49308	0.500178	0.468734	0.442871	0.42888	0.492924	0.513439	0.510689	0.541074	0.474709	0.509559	0.45038	0.466401
B948489	0.53643	0.568972	0.541111	0.544955	0.618687	0.551911	0.527244	0.510367	0.514521	0.567991	0.574293	0.629479	0.555629	0.584866	0.58654	0.532988	0.627778	0.579082	0.630502	0.614386	0.57008	0.557121	0.559233	0.56029	0.550591	0.489931	0.587975	0.619852	0.674927	0.553909	0.612191	0.603462	0.54236	0.620909	0.653405	0.565548	0.573175	0.556136	0.577463	0.572612	0.547178	0.571363	0.578418	0.576115	0.613001	0.54769	0.603852	0.537032	0.575698
B949245	0.562651	0.469529	0.424794	0.570523	0.417806	0.445014	0.484596	0.526461	0.489126	0.464443	0.545025	0.479282	0.549721	0.542574	0.513209	0.521357	0.451883	0.462238	0.415967	0.510652	0.417047	0.560202	0.440168	0.462874	0.497706	0.568306	0.544725	0.450663	0.756308	0.441183	0.430894	0.724825	0.538808	0.426958	0.780214	0.445113	0.47077	0.568491	0.516575	0.413323	0.387231	0.566753	0.523241	0.515027	0.444572	0.43163	0.44323	0.483611	0.390286
B955183	0.586255	0.500263	0.435741	0.562015	0.428587	0.523553	0.506387	0.541188	0.501001	0.500447	0.495978	0.437763	0.562121	0.509014	0.52914	0.543338	0.443023	0.47102	0.405069	0.552145	0.434186	0.576192	0.461202	0.457629	0.517807	0.602097	0.542816	0.459025	0.766895	0.406636	0.450718	0.738628	0.567608	0.425473	0.781122	0.468542	0.486828	0.567669	0.537158	0.456777	0.444997	0.569998	0.515707	0.525557	0.485298	0.466796	0.459329	0.529376	0.433335
[truncated: 116 more columns]

## Sheet: weighted_unifrac
	A006016	A016828	A030764	A033935	A036525	A038055	A044744	A044884	A050609	A050953	A057109	A060782	A062082	A067019	A070042	A073107	A075622	A098779	A122823	A145315	A145678	A153254	A160364	A162124	A164294	A174676	A188358	A196264	A220099	A232202	A243877	A246496	A269761	A294176	A310741	A325255	A354423	A402483	A412929	A427661	A427765	A428649	A473825	A475556	A479066	A496693	A510821	A528471	A531166
A006016	0	0.484627	0.530731	0.367967	0.312735	0.316131	0.351308	0.241738	0.34209	0.319184	0.448786	0.413102	0.368605	0.316341	0.303788	0.347858	0.440762	0.259272	0.384004	0.544137	0.519308	0.304049	0.284881	0.37755	0.38278	0.583729	0.381424	0.358151	0.382074	0.501911	0.345879	0.562363	0.356823	0.365672	0.598638	0.344578	0.319022	0.422529	0.285051	0.34655	0.190662	0.407975	0.394512	0.42735	0.263368	0.32291	0.350494	0.465673	0.276094
A016828	0.484627	0	0.639779	0.194819	0.357563	0.347664	0.28508	0.386309	0.432273	0.379663	0.480288	0.412654	0.319994	0.433821	0.293017	0.428357	0.477351	0.526979	0.309532	0.711482	0.646789	0.372905	0.360211	0.292852	0.352281	0.630897	0.439262	0.391202	0.397513	0.576091	0.360599	0.439498	0.284687	0.332875	0.452153	0.275037	0.320133	0.39763	0.334078	0.342524	0.447913	0.424104	0.330933	0.354817	0.398475	0.370268	0.357703	0.594486	0.402146
A030764	0.530731	0.639779	0	0.606091	0.555424	0.560748	0.508506	0.498194	0.443199	0.568095	0.622613	0.607288	0.583946	0.578075	0.56865	0.574718	0.574973	0.546195	0.558308	0.289328	0.0985467	0.602496	0.560791	0.603908	0.531874	0.293482	0.591369	0.633507	0.543645	0.178067	0.578866	0.635053	0.610343	0.603296	0.739093	0.579516	0.564888	0.56975	0.550375	0.503295	0.533102	0.607118	0.522233	0.574072	0.50619	0.554277	0.601834	0.176369	0.517549
A033935	0.367967	0.194819	0.606091	0	0.282086	0.244182	0.305069	0.302838	0.334029	0.309014	0.494574	0.406128	0.326545	0.363691	0.207114	0.322491	0.451605	0.470601	0.292935	0.631428	0.608306	0.292402	0.270476	0.317582	0.361414	0.597453	0.381645	0.336733	0.320402	0.545327	0.268263	0.467145	0.248611	0.292732	0.512069	0.238006	0.249235	0.32995	0.253367	0.267516	0.355951	0.430903	0.292918	0.346938	0.340921	0.286516	0.346584	0.540015	0.310489
A036525	0.312735	0.357563	0.555424	0.282086	0	0.196429	0.283805	0.253377	0.23438	0.285277	0.363557	0.327625	0.305435	0.177545	0.263306	0.223342	0.361568	0.39226	0.217036	0.575785	0.557051	0.253713	0.220824	0.260221	0.255202	0.604983	0.383071	0.193826	0.251269	0.530488	0.172929	0.441677	0.240718	0.228663	0.495904	0.209431	0.233168	0.282159	0.234799	0.234717	0.295394	0.340761	0.326592	0.328322	0.231694	0.229027	0.276484	0.484577	0.202847
A038055	0.316131	0.347664	0.560748	0.244182	0.196429	0	0.252072	0.249947	0.211812	0.232472	0.421976	0.332851	0.269581	0.254503	0.211903	0.20153	0.395027	0.416476	0.258683	0.598842	0.56398	0.206166	0.21587	0.294487	0.321567	0.638358	0.32415	0.237326	0.234558	0.540298	0.158724	0.446314	0.203684	0.254117	0.49831	0.219265	0.209639	0.221564	0.21703	0.206456	0.313424	0.298909	0.322344	0.30958	0.319387	0.214032	0.299132	0.493005	0.240584
A044744	0.351308	0.28508	0.508506	0.305069	0.283805	0.252072	0	0.232276	0.324273	0.275229	0.399627	0.342875	0.186211	0.355928	0.265797	0.316773	0.371567	0.398008	0.262165	0.624962	0.530341	0.297037	0.271399	0.192722	0.254337	0.630962	0.321418	0.351154	0.321363	0.533928	0.297425	0.398202	0.203544	0.224993	0.409311	0.213862	0.257223	0.338512	0.215699	0.225773	0.313876	0.363895	0.307722	0.306142	0.306867	0.274029	0.249301	0.48691	0.280209
A044884	0.241738	0.386309	0.498194	0.302838	0.253377	0.249947	0.232276	0	0.274716	0.286829	0.386178	0.354971	0.247357	0.309855	0.236892	0.278429	0.366932	0.36366	0.293844	0.586523	0.50797	0.267344	0.234396	0.277758	0.263846	0.613617	0.318022	0.332531	0.288577	0.49146	0.296346	0.463045	0.28121	0.298231	0.504064	0.273355	0.231973	0.324579	0.19666	0.203089	0.263892	0.348941	0.286303	0.309927	0.281978	0.239102	0.284035	0.448302	0.183248
A050609	0.34209	0.432273	0.443199	0.334029	0.23438	0.211812	0.324273	0.274716	0	0.292057	0.406536	0.377105	0.331405	0.254773	0.2861	0.218061	0.403783	0.429428	0.318498	0.503955	0.4486	0.284151	0.282242	0.347363	0.331992	0.538373	0.366957	0.315601	0.265883	0.444069	0.24118	0.484225	0.305171	0.321692	0.572776	0.297927	0.2876	0.298738	0.288259	0.250323	0.345734	0.357048	0.287599	0.357864	0.346418	0.277055	0.350088	0.418502	0.233763
A050953	0.319184	0.379663	0.568095	0.309014	0.285277	0.232472	0.275229	0.286829	0.292057	0	0.398715	0.350321	0.256008	0.277448	0.267654	0.235663	0.363425	0.414626	0.262361	0.592513	0.575806	0.270161	0.259051	0.32834	0.326547	0.628354	0.235006	0.304028	0.258963	0.56057	0.252344	0.397949	0.272947	0.309695	0.483337	0.234658	0.214567	0.257289	0.244557	0.222184	0.353748	0.297035	0.268332	0.277504	0.349546	0.297961	0.364247	0.533093	0.289908
A057109	0.448786	0.480288	0.622613	0.494574	0.363557	0.421976	0.399627	0.386178	0.406536	0.398715	0	0.235274	0.422487	0.27911	0.436024	0.465616	0.21326	0.395934	0.290718	0.704427	0.6376	0.408963	0.312911	0.408058	0.300266	0.693985	0.485725	0.363819	0.408752	0.6041	0.428207	0.52516	0.419119	0.318038	0.57178	0.464462	0.43767	0.485172	0.388679	0.348089	0.443422	0.40661	0.474046	0.423618	0.397767	0.318064	0.295193	0.631558	0.410409
A060782	0.413102	0.412654	0.607288	0.406128	0.327625	0.332851	0.342875	0.354971	0.377105	0.350321	0.235274	0	0.367798	0.321569	0.337556	0.40963	0.192371	0.374391	0.257068	0.673793	0.616161	0.312788	0.222033	0.351461	0.301852	0.667522	0.440464	0.26367	0.358606	0.578839	0.343717	0.531863	0.325015	0.236937	0.586904	0.406255	0.37261	0.425505	0.325598	0.303994	0.420116	0.350369	0.434916	0.424295	0.405734	0.217906	0.246998	0.601801	0.348374
A062082	0.368605	0.319994	0.583946	0.326545	0.305435	0.269581	0.186211	0.247357	0.331405	0.256008	0.422487	0.367798	0	0.354236	0.302871	0.26628	0.405268	0.451141	0.317881	0.638808	0.587179	0.312244	0.297731	0.22461	0.301735	0.669863	0.297112	0.388	0.34522	0.560891	0.319519	0.424952	0.268787	0.286403	0.377281	0.204585	0.249579	0.34824	0.248956	0.263255	0.362012	0.380914	0.261435	0.299063	0.349209	0.304294	0.288549	0.516328	0.272919
A067019	0.316341	0.433821	0.578075	0.363691	0.177545	0.254503	0.355928	0.309855	0.254773	0.277448	0.27911	0.321569	0.354236	0	0.336513	0.265077	0.357523	0.405317	0.29087	0.602309	0.591638	0.307099	0.302947	0.36334	0.297542	0.629888	0.41511	0.259233	0.293139	0.554954	0.278641	0.4739	0.339173	0.321994	0.534213	0.307215	0.320299	0.341438	0.317303	0.290483	0.36538	0.341667	0.375149	0.348811	0.299999	0.309668	0.349681	0.551761	0.269138
A070042	0.303788	0.293017	0.56865	0.207114	0.263306	0.211903	0.265797	0.236892	0.2861	0.267654	0.436024	0.337556	0.302871	0.336513	0	0.291559	0.390293	0.395434	0.265001	0.594452	0.563482	0.157967	0.185471	0.282909	0.329416	0.561297	0.318295	0.260954	0.266252	0.499657	0.208462	0.483175	0.209507	0.261561	0.538282	0.244957	0.232677	0.295707	0.201939	0.227462	0.318178	0.364221	0.284398	0.350372	0.365534	0.204882	0.293963	0.504014	0.253912
A073107	0.347858	0.428357	0.574718	0.322491	0.223342	0.20153	0.316773	0.278429	0.218061	0.235663	0.465616	0.40963	0.26628	0.265077	0.291559	0	0.445605	0.468353	0.334137	0.596027	0.570931	0.265314	0.295117	0.339316	0.352624	0.632325	0.285557	0.305551	0.300959	0.543484	0.249194	0.461024	0.303841	0.323386	0.520875	0.247943	0.258082	0.283056	0.269479	0.284261	0.369809	0.35927	0.242074	0.353148	0.388868	0.286063	0.367799	0.501176	0.25126
A075622	0.440762	0.477351	0.574973	0.451605	0.361568	0.395027	0.371567	0.366932	0.403783	0.363425	0.21326	0.192371	0.405268	0.357523	0.390293	0.445605	0	0.401675	0.271371	0.690915	0.590735	0.375211	0.279714	0.387058	0.287574	0.684176	0.457442	0.348749	0.293309	0.57616	0.373989	0.486379	0.379934	0.29849	0.60955	0.42946	0.393281	0.414262	0.347609	0.299251	0.444335	0.399087	0.443226	0.432717	0.426767	0.277443	0.290747	0.613359	0.384341
A098779	0.259272	0.526979	0.546195	0.470601	0.39226	0.416476	0.398008	0.36366	0.429428	0.414626	0.395934	0.374391	0.451141	0.405317	0.395434	0.468353	0.401675	0	0.359366	0.553203	0.528372	0.370548	0.299372	0.420166	0.389503	0.564049	0.482983	0.358535	0.452918	0.510309	0.391004	0.629972	0.403662	0.354937	0.683259	0.450429	0.449154	0.526933	0.365157	0.376013	0.18748	0.489435	0.513415	0.523676	0.325207	0.351709	0.314638	0.490935	0.400347
A122823	0.384004	0.309532	0.558308	0.292935	0.217036	0.258683	0.262165	0.293844	0.318498	0.262361	0.290718	0.257068	0.317881	0.29087	0.265001	0.334137	0.271371	0.359366	0	0.595472	0.560246	0.288571	0.17169	0.253437	0.219116	0.613351	0.373077	0.231097	0.236615	0.53493	0.221572	0.403313	0.210824	0.178586	0.454599	0.255127	0.224637	0.320209	0.238786	0.178732	0.315454	0.361369	0.361105	0.292831	0.273252	0.203147	0.235255	0.497743	0.302937
A145315	0.544137	0.711482	0.289328	0.631428	0.575785	0.598842	0.624962	0.586523	0.503955	0.592513	0.704427	0.673793	0.638808	0.602309	0.594452	0.596027	0.690915	0.553203	0.595472	0	0.233935	0.594233	0.554622	0.646953	0.660654	0.118298	0.634726	0.61747	0.630406	0.233412	0.56501	0.752518	0.625524	0.608974	0.827928	0.596614	0.592123	0.675555	0.609383	0.592086	0.549157	0.701562	0.623517	0.688015	0.555284	0.616932	0.623409	0.182784	0.585186
A145678	0.519308	0.646789	0.0985467	0.608306	0.557051	0.56398	0.530341	0.50797	0.4486	0.575806	0.6376	0.616161	0.587179	0.591638	0.563482	0.570931	0.590735	0.528372	0.560246	0.233935	0	0.584062	0.552359	0.603622	0.552644	0.232105	0.582822	0.632946	0.559955	0.13335	0.560128	0.664879	0.612556	0.604164	0.746348	0.58259	0.564123	0.594461	0.550603	0.512637	0.517654	0.616329	0.542462	0.584023	0.514506	0.538744	0.584837	0.125804	0.516525
A153254	0.304049	0.372905	0.602496	0.292402	0.253713	0.206166	0.297037	0.267344	0.284151	0.270161	0.408963	0.312788	0.312244	0.307099	0.157967	0.265314	0.375211	0.370548	0.288571	0.594233	0.584062	0	0.169205	0.292542	0.319082	0.616676	0.292279	0.211502	0.28289	0.534732	0.20832	0.494654	0.221136	0.244926	0.546218	0.26818	0.250012	0.283239	0.196042	0.263674	0.326251	0.321889	0.31999	0.372911	0.375568	0.196539	0.278039	0.528384	0.260194
A160364	0.284881	0.360211	0.560791	0.270476	0.220824	0.21587	0.271399	0.234396	0.282242	0.259051	0.312911	0.222033	0.297731	0.302947	0.185471	0.295117	0.279714	0.299372	0.17169	0.554622	0.552359	0.169205	0	0.235985	0.25874	0.59291	0.324575	0.177109	0.258571	0.515714	0.201748	0.47748	0.182713	0.130995	0.523681	0.267154	0.234644	0.323344	0.18684	0.209152	0.271522	0.336066	0.336152	0.356295	0.314341	0.13296	0.181834	0.486818	0.264874
A162124	0.37755	0.292852	0.603908	0.317582	0.260221	0.294487	0.192722	0.277758	0.347363	0.32834	0.408058	0.351461	0.22461	0.36334	0.282909	0.339316	0.387058	0.420166	0.253437	0.646953	0.603622	0.292542	0.235985	0	0.253275	0.651946	0.346829	0.329288	0.335194	0.573239	0.324595	0.432703	0.173374	0.242598	0.382029	0.218507	0.218573	0.358968	0.215144	0.251833	0.359589	0.373476	0.308682	0.317689	0.328506	0.272944	0.256662	0.533497	0.316994
A164294	0.38278	0.352281	0.531874	0.361414	0.255202	0.321567	0.254337	0.263846	0.331992	0.326547	0.300266	0.301852	0.301735	0.297542	0.329416	0.352624	0.287574	0.389503	0.219116	0.660654	0.552644	0.319082	0.25874	0.253275	0	0.665027	0.388611	0.297876	0.285314	0.558159	0.348389	0.367005	0.271414	0.263071	0.413814	0.315922	0.286753	0.324267	0.236423	0.229577	0.360264	0.335816	0.331618	0.217699	0.302087	0.234959	0.265101	0.534131	0.278295
A174676	0.583729	0.630897	0.293482	0.597453	0.604983	0.638358	0.630962	0.613617	0.538373	0.628354	0.693985	0.667522	0.669863	0.629888	0.561297	0.632325	0.684176	0.564049	0.613351	0.118298	0.232105	0.616676	0.59291	0.651946	0.665027	0	0.648487	0.655927	0.660033	0.180514	0.60399	0.759286	0.658937	0.648442	0.829849	0.632976	0.629702	0.71255	0.635807	0.616952	0.588877	0.704434	0.607117	0.707591	0.590953	0.64463	0.636793	0.213069	0.620137
A188358	0.381424	0.439262	0.591369	0.381645	0.383071	0.32415	0.321418	0.318022	0.366957	0.235006	0.485725	0.440464	0.297112	0.41511	0.318295	0.285557	0.457442	0.482983	0.373077	0.634726	0.582822	0.292279	0.324575	0.346829	0.388611	0.648487	0	0.432657	0.383951	0.558003	0.350048	0.442985	0.362528	0.410487	0.510966	0.31496	0.282526	0.34062	0.291037	0.320891	0.424949	0.362255	0.31465	0.327977	0.427971	0.371534	0.412353	0.545718	0.35477
A196264	0.358151	0.391202	0.633507	0.336733	0.193826	0.237326	0.351154	0.332531	0.315601	0.304028	0.363819	0.26367	0.388	0.259233	0.260954	0.305551	0.348749	0.358535	0.231097	0.61747	0.632946	0.211502	0.177109	0.329288	0.297876	0.655927	0.432657	0	0.29282	0.60131	0.193849	0.535072	0.243972	0.207761	0.579163	0.329076	0.332627	0.347473	0.284657	0.298403	0.347107	0.344058	0.403944	0.417149	0.367159	0.219396	0.29873	0.585564	0.31809
A220099	0.382074	0.397513	0.543645	0.320402	0.251269	0.234558	0.321363	0.288577	0.265883	0.258963	0.408752	0.358606	0.34522	0.293139	0.266252	0.300959	0.293309	0.452918	0.236615	0.630406	0.559955	0.28289	0.258571	0.335194	0.285314	0.660033	0.383951	0.29282	0	0.5532	0.205766	0.36864	0.274417	0.307245	0.515574	0.268689	0.242161	0.219882	0.259763	0.196812	0.365581	0.362853	0.337686	0.311717	0.36291	0.261104	0.373313	0.54139	0.277391
A232202	0.501911	0.576091	0.178067	0.545327	0.530488	0.540298	0.533928	0.49146	0.444069	0.56057	0.6041	0.578839	0.560891	0.554954	0.499657	0.543484	0.57616	0.510309	0.53493	0.233412	0.13335	0.534732	0.515714	0.573239	0.558159	0.180514	0.558003	0.60131	0.5532	0	0.532613	0.675361	0.578714	0.581164	0.728349	0.565848	0.530456	0.606647	0.529978	0.502972	0.50154	0.609586	0.500093	0.593948	0.491813	0.524213	0.55274	0.132059	0.506477
A243877	0.345879	0.360599	0.578866	0.268263	0.172929	0.158724	0.297425	0.296346	0.24118	0.252344	0.428207	0.343717	0.319519	0.278641	0.208462	0.249194	0.373989	0.391004	0.221572	0.56501	0.560128	0.20832	0.201748	0.324595	0.348389	0.60399	0.350048	0.193849	0.205766	0.532613	0	0.456595	0.222599	0.245061	0.5432	0.229049	0.233561	0.255485	0.264338	0.213874	0.311328	0.360807	0.371862	0.359976	0.338515	0.246097	0.298014	0.512703	0.260101
A246496	0.562363	0.439498	0.635053	0.467145	0.441677	0.446314	0.398202	0.463045	0.484225	0.397949	0.52516	0.531863	0.424952	0.4739	0.483175	0.461024	0.486379	0.629972	0.403313	0.752518	0.664879	0.494654	0.47748	0.432703	0.367005	0.759286	0.442985	0.535072	0.36864	0.675361	0.456595	0	0.433344	0.490328	0.51497	0.384025	0.375345	0.342445	0.410844	0.397167	0.558348	0.43028	0.438808	0.358116	0.470991	0.481333	0.511477	0.642468	0.451078
A269761	0.356823	0.284687	0.610343	0.248611	0.240718	0.203684	0.203544	0.28121	0.305171	0.272947	0.419119	0.325015	0.268787	0.339173	0.209507	0.303841	0.379934	0.403662	0.210824	0.625524	0.612556	0.221136	0.182713	0.173374	0.271414	0.658937	0.362528	0.243972	0.274417	0.578714	0.222599	0.433344	0	0.147184	0.464258	0.17779	0.186664	0.272467	0.205517	0.214115	0.326872	0.362347	0.31269	0.329961	0.329206	0.203622	0.212361	0.530841	0.296206
A294176	0.365672	0.332875	0.603296	0.292732	0.228663	0.254117	0.224993	0.298231	0.321692	0.309695	0.318038	0.236937	0.286403	0.321994	0.261561	0.323386	0.29849	0.354937	0.178586	0.608974	0.604164	0.244926	0.130995	0.242598	0.263071	0.648442	0.410487	0.207761	0.307245	0.581164	0.245061	0.490328	0.147184	0	0.507282	0.24068	0.279652	0.349195	0.238506	0.252773	0.300292	0.39472	0.347265	0.383922	0.319966	0.142138	0.133354	0.539968	0.298729
A310741	0.598638	0.452153	0.739093	0.512069	0.495904	0.49831	0.409311	0.504064	0.572776	0.483337	0.57178	0.586904	0.377281	0.534213	0.538282	0.520875	0.60955	0.683259	0.454599	0.827928	0.746348	0.546218	0.523681	0.382029	0.413814	0.829849	0.510966	0.579163	0.515574	0.728349	0.5432	0.51497	0.464258	0.507282	0	0.41097	0.444493	0.543937	0.467755	0.48167	0.589046	0.547635	0.495116	0.370861	0.510901	0.538944	0.520849	0.715966	0.538061
A325255	0.344578	0.275037	0.579516	0.238006	0.209431	0.219265	0.213862	0.273355	0.297927	0.234658	0.464462	0.406255	0.204585	0.307215	0.244957	0.247943	0.42946	0.450429	0.255127	0.596614	0.58259	0.26818	0.267154	0.218507	0.315922	0.632976	0.31496	0.329076	0.268689	0.565848	0.229049	0.384025	0.17779	0.24068	0.41097	0	0.166522	0.249803	0.212907	0.22323	0.341582	0.384002	0.269377	0.272292	0.301618	0.279413	0.29993	0.498552	0.238755
A354423	0.319022	0.320133	0.564888	0.249235	0.233168	0.209639	0.257223	0.231973	0.2876	0.214567	0.43767	0.37261	0.249579	0.320299	0.232677	0.258082	0.393281	0.449154	0.224637	0.592123	0.564123	0.250012	0.234644	0.218573	0.286753	0.629702	0.282526	0.332627	0.242161	0.530456	0.233561	0.375345	0.186664	0.279652	0.444493	0.166522	0	0.230133	0.166443	0.192904	0.341447	0.346593	0.259099	0.244903	0.31304	0.247585	0.315101	0.476389	0.24988
A402483	0.422529	0.39763	0.56975	0.32995	0.282159	0.221564	0.338512	0.324579	0.298738	0.257289	0.485172	0.425505	0.34824	0.341438	0.295707	0.283056	0.414262	0.526933	0.320209	0.675555	0.594461	0.283239	0.323344	0.358968	0.324267	0.71255	0.34062	0.347473	0.219882	0.606647	0.255485	0.342445	0.272467	0.349195	0.543937	0.249803	0.230133	0	0.271586	0.263343	0.429286	0.310805	0.293776	0.267425	0.402686	0.293258	0.404838	0.566472	0.304071
A412929	0.285051	0.334078	0.550375	0.253367	0.234799	0.21703	0.215699	0.19666	0.288259	0.244557	0.388679	0.325598	0.248956	0.317303	0.201939	0.269479	0.347609	0.365157	0.238786	0.609383	0.550603	0.196042	0.18684	0.215144	0.236423	0.635807	0.291037	0.284657	0.259763	0.529978	0.264338	0.410844	0.205517	0.238506	0.467755	0.212907	0.166443	0.271586	0	0.19292	0.280994	0.320652	0.256749	0.264327	0.281832	0.194303	0.26575	0.486026	0.233937
A427661	0.34655	0.342524	0.503295	0.267516	0.234717	0.206456	0.225773	0.203089	0.250323	0.222184	0.348089	0.303994	0.263255	0.290483	0.227462	0.284261	0.299251	0.376013	0.178732	0.592086	0.512637	0.263674	0.209152	0.251833	0.229577	0.616952	0.320891	0.298403	0.196812	0.502972	0.213874	0.397167	0.214115	0.252773	0.48167	0.22323	0.192904	0.263343	0.19292	0	0.313913	0.345235	0.289625	0.244265	0.290669	0.192354	0.280707	0.474811	0.226088
A427765	0.190662	0.447913	0.533102	0.355951	0.295394	0.313424	0.313876	0.263892	0.345734	0.353748	0.443422	0.420116	0.362012	0.36538	0.318178	0.369809	0.444335	0.18748	0.315454	0.549157	0.517654	0.326251	0.271522	0.359589	0.360264	0.588877	0.424949	0.347107	0.365581	0.50154	0.311328	0.558348	0.326872	0.300292	0.589046	0.341582	0.341447	0.429286	0.280994	0.313913	0	0.467654	0.409174	0.442345	0.213533	0.297789	0.299582	0.448223	0.294847
A428649	0.407975	0.424104	0.607118	0.430903	0.340761	0.298909	0.363895	0.348941	0.357048	0.297035	0.40661	0.350369	0.380914	0.341667	0.364221	0.35927	0.399087	0.489435	0.361369	0.701562	0.616329	0.321889	0.336066	0.373476	0.335816	0.704434	0.362255	0.344058	0.362853	0.609586	0.360807	0.43028	0.362347	0.39472	0.547635	0.384002	0.346593	0.310805	0.320652	0.345235	0.467654	0	0.383238	0.334804	0.409923	0.350415	0.421386	0.621016	0.349373
A473825	0.394512	0.330933	0.522233	0.292918	0.326592	0.322344	0.307722	0.286303	0.287599	0.268332	0.474046	0.434916	0.261435	0.375149	0.284398	0.242074	0.443226	0.513415	0.361105	0.623517	0.542462	0.31999	0.336152	0.308682	0.331618	0.607117	0.31465	0.403944	0.337686	0.500093	0.371862	0.438808	0.31269	0.347265	0.495116	0.269377	0.259099	0.293776	0.256749	0.289625	0.409174	0.383238	0	0.287879	0.384254	0.30987	0.384419	0.508029	0.29879
A475556	0.42735	0.354817	0.574072	0.346938	0.328322	0.30958	0.306142	0.309927	0.357864	0.277504	0.423618	0.424295	0.299063	0.348811	0.350372	0.353148	0.432717	0.523676	0.292831	0.688015	0.584023	0.372911	0.356295	0.317689	0.217699	0.707591	0.327977	0.417149	0.311717	0.593948	0.359976	0.358116	0.329961	0.383922	0.370861	0.272292	0.244903	0.267425	0.264327	0.244265	0.442345	0.334804	0.287879	0	0.351647	0.320654	0.401257	0.556671	0.302968
A479066	0.263368	0.398475	0.50619	0.340921	0.231694	0.319387	0.306867	0.281978	0.346418	0.349546	0.397767	0.405734	0.349209	0.299999	0.365534	0.388868	0.426767	0.325207	0.273252	0.555284	0.514506	0.375568	0.314341	0.328506	0.302087	0.590953	0.427971	0.367159	0.36291	0.491813	0.338515	0.470991	0.329206	0.319966	0.510901	0.301618	0.31304	0.402686	0.281832	0.290669	0.213533	0.409923	0.384254	0.351647	0	0.322452	0.331472	0.452751	0.289835
A496693	0.32291	0.370268	0.554277	0.286516	0.229027	0.214032	0.274029	0.239102	0.277055	0.297961	0.318064	0.217906	0.304294	0.309668	0.204882	0.286063	0.277443	0.351709	0.203147	0.616932	0.538744	0.196539	0.13296	0.272944	0.234959	0.64463	0.371534	0.219396	0.261104	0.524213	0.246097	0.481333	0.203622	0.142138	0.538944	0.279413	0.247585	0.293258	0.194303	0.192354	0.297789	0.350415	0.30987	0.320654	0.322452	0	0.173394	0.495629	0.227699
A510821	0.350494	0.357703	0.601834	0.346584	0.276484	0.299132	0.249301	0.284035	0.350088	0.364247	0.295193	0.246998	0.288549	0.349681	0.293963	0.367799	0.290747	0.314638	0.235255	0.623409	0.584837	0.278039	0.181834	0.256662	0.265101	0.636793	0.412353	0.29873	0.373313	0.55274	0.298014	0.511477	0.212361	0.133354	0.520849	0.29993	0.315101	0.404838	0.26575	0.280707	0.299582	0.421386	0.384419	0.401257	0.331472	0.173394	0	0.518834	0.303634
A528471	0.465673	0.594486	0.176369	0.540015	0.484577	0.493005	0.48691	0.448302	0.418502	0.533093	0.631558	0.601801	0.516328	0.551761	0.504014	0.501176	0.613359	0.490935	0.497743	0.182784	0.125804	0.528384	0.486818	0.533497	0.534131	0.213069	0.545718	0.585564	0.54139	0.132059	0.512703	0.642468	0.530841	0.539968	0.715966	0.498552	0.476389	0.566472	0.486026	0.474811	0.448223	0.621016	0.508029	0.556671	0.452751	0.495629	0.518834	0	0.468106
A531166	0.276094	0.402146	0.517549	0.310489	0.202847	0.240584	0.280209	0.183248	0.233763	0.289908	0.410409	0.348374	0.272919	0.269138	0.253912	0.25126	0.384341	0.400347	0.302937	0.585186	0.516525	0.260194	0.264874	0.316994	0.278295	0.620137	0.35477	0.31809	0.277391	0.506477	0.260101	0.451078	0.296206	0.298729	0.538061	0.238755	0.24988	0.304071	0.233937	0.226088	0.294847	0.349373	0.29879	0.302968	0.289835	0.227699	0.303634	0.468106	0
A580599	0.386028	0.37626	0.588171	0.301129	0.240215	0.162161	0.33382	0.307323	0.267724	0.288468	0.484466	0.385434	0.355308	0.334161	0.253973	0.264231	0.447363	0.491164	0.299982	0.627543	0.585602	0.24698	0.273797	0.344277	0.381934	0.657626	0.357383	0.220054	0.267874	0.552875	0.191293	0.478015	0.258745	0.316033	0.561372	0.282431	0.237367	0.241957	0.267981	0.258773	0.383153	0.367401	0.346632	0.349177	0.384578	0.248691	0.368296	0.505955	0.300081
A613430	0.370929	0.342234	0.616297	0.306273	0.282825	0.265344	0.223172	0.296709	0.33861	0.325749	0.405419	0.338259	0.263113	0.37598	0.256701	0.338292	0.360006	0.411305	0.216321	0.628821	0.608129	0.271618	0.200676	0.187553	0.286284	0.669293	0.378215	0.313342	0.301268	0.574727	0.271806	0.475255	0.175805	0.188784	0.446565	0.230918	0.247236	0.346079	0.236271	0.235796	0.34345	0.415335	0.348216	0.355913	0.353887	0.219499	0.217974	0.529342	0.318502
A615240	0.308613	0.414116	0.607518	0.335356	0.285119	0.282909	0.329504	0.283148	0.326395	0.320215	0.295505	0.199942	0.350504	0.314008	0.244155	0.33049	0.278507	0.303675	0.262364	0.577876	0.581475	0.210191	0.142754	0.33553	0.318033	0.614513	0.375441	0.226585	0.345847	0.549508	0.253539	0.540085	0.25572	0.174547	0.591535	0.325714	0.321296	0.382476	0.273937	0.28449	0.313613	0.383787	0.388931	0.42424	0.358272	0.164605	0.158021	0.535287	0.299918
A637654	0.36791	0.366283	0.432939	0.399926	0.344519	0.362491	0.207718	0.287034	0.28575	0.397235	0.410826	0.373464	0.293599	0.422782	0.322199	0.372686	0.389216	0.363272	0.307335	0.500114	0.438007	0.332162	0.293694	0.281413	0.31192	0.500321	0.40999	0.379831	0.409273	0.41737	0.354141	0.506369	0.265629	0.263251	0.511039	0.311571	0.353834	0.45366	0.31316	0.315774	0.312067	0.468424	0.347786	0.423406	0.330279	0.311232	0.229867	0.387793	0.333599
A646643	0.387515	0.375494	0.56883	0.344425	0.289397	0.296058	0.280912	0.312168	0.33617	0.341244	0.270151	0.160782	0.347005	0.34696	0.285618	0.364492	0.218825	0.349461	0.230613	0.648161	0.574621	0.272407	0.173088	0.309513	0.269224	0.641701	0.392472	0.270073	0.325737	0.546374	0.288659	0.500046	0.267668	0.192538	0.555808	0.343026	0.32628	0.390335	0.27259	0.260813	0.372505	0.361476	0.400111	0.404637	0.369499	0.19321	0.20449	0.556509	0.32356
A649768	0.421092	0.401315	0.572942	0.364	0.342882	0.291177	0.303995	0.357184	0.306216	0.276872	0.299097	0.246923	0.337803	0.326209	0.317056	0.338326	0.26578	0.402068	0.205883	0.670065	0.591534	0.330008	0.246077	0.332333	0.277038	0.684856	0.380662	0.324788	0.285282	0.590092	0.293724	0.435697	0.293026	0.270597	0.548087	0.333638	0.316013	0.32686	0.305203	0.226352	0.409858	0.34337	0.38198	0.339373	0.404949	0.253675	0.2993	0.586511	0.335423
A653385	0.292632	0.389395	0.509305	0.313161	0.263168	0.22119	0.229676	0.211739	0.274042	0.228802	0.377561	0.350359	0.255535	0.289842	0.23061	0.279515	0.341603	0.38271	0.278344	0.575984	0.515484	0.258763	0.237888	0.318997	0.295181	0.612991	0.299191	0.308363	0.264655	0.514973	0.240119	0.42948	0.287746	0.285716	0.525185	0.261334	0.269202	0.31175	0.228804	0.225287	0.295481	0.342764	0.319561	0.319792	0.322758	0.256028	0.319475	0.486012	0.226304
A656520	0.449925	0.440073	0.635763	0.42471	0.369342	0.316358	0.401852	0.422203	0.40627	0.312393	0.403437	0.426265	0.422902	0.313408	0.401651	0.381542	0.441898	0.552032	0.341653	0.695278	0.655433	0.400039	0.399362	0.405272	0.354417	0.698164	0.389402	0.424143	0.343294	0.610171	0.364744	0.417192	0.391885	0.454312	0.473107	0.371968	0.332301	0.333531	0.366301	0.340162	0.503565	0.298714	0.4324	0.285696	0.433646	0.414974	0.47879	0.619425	0.407866
A664331	0.331315	0.375466	0.568222	0.281485	0.235895	0.206217	0.278463	0.241092	0.267166	0.241007	0.423747	0.390136	0.272972	0.299743	0.242894	0.23336	0.378946	0.447059	0.286928	0.613564	0.565377	0.259284	0.263233	0.284842	0.291582	0.650538	0.30653	0.335145	0.239931	0.552367	0.244995	0.380894	0.241125	0.310299	0.488877	0.209341	0.201617	0.228512	0.205848	0.226408	0.352171	0.348902	0.295908	0.285352	0.345183	0.256304	0.334485	0.500142	0.228166
A686193	0.319475	0.299175	0.553156	0.258401	0.231207	0.2093	0.210688	0.222405	0.265757	0.208038	0.354249	0.322034	0.236331	0.284604	0.202539	0.255531	0.347154	0.386657	0.176567	0.605709	0.556636	0.222444	0.189182	0.223036	0.200957	0.644459	0.294274	0.254303	0.23967	0.552347	0.237379	0.371321	0.19349	0.229849	0.414513	0.214788	0.188892	0.260486	0.160497	0.172305	0.288083	0.314544	0.264874	0.236838	0.282435	0.222947	0.280944	0.496172	0.250561
A690792	0.318252	0.291337	0.555607	0.23125	0.154141	0.155375	0.224351	0.237384	0.231193	0.222965	0.399417	0.331012	0.243713	0.25826	0.201994	0.227582	0.360423	0.406152	0.188342	0.586496	0.563219	0.221002	0.207726	0.217674	0.254427	0.62023	0.333953	0.249237	0.185198	0.530699	0.160753	0.385036	0.167284	0.215064	0.445661	0.142405	0.154023	0.237515	0.179822	0.167344	0.300748	0.345432	0.280266	0.258225	0.27135	0.214932	0.26927	0.482906	0.207323
A717492	0.466994	0.348255	0.619672	0.406481	0.324676	0.372006	0.226199	0.376121	0.429613	0.388515	0.316238	0.343556	0.283724	0.365531	0.38127	0.424025	0.343907	0.437035	0.241723	0.691968	0.625211	0.375401	0.305083	0.244957	0.233788	0.697197	0.41913	0.340421	0.399415	0.600048	0.372114	0.468259	0.272361	0.231978	0.36965	0.306001	0.362068	0.45009	0.318004	0.310712	0.408977	0.425799	0.430261	0.345713	0.350637	0.323002	0.268967	0.595922	0.389144
A723787	0.392149	0.376369	0.521344	0.366016	0.331569	0.276688	0.298039	0.299974	0.310224	0.298907	0.379013	0.390023	0.330329	0.331394	0.327564	0.319179	0.384557	0.483895	0.301223	0.644553	0.552351	0.324363	0.319274	0.312691	0.240446	0.652511	0.31486	0.386728	0.27621	0.543638	0.356756	0.353026	0.337608	0.377483	0.436388	0.34077	0.291785	0.298096	0.263515	0.265621	0.399913	0.311785	0.308557	0.269499	0.351531	0.324106	0.395031	0.52358	0.335537
A732558	0.603637	0.593082	0.706053	0.570506	0.548184	0.499578	0.492567	0.522914	0.50445	0.473456	0.460232	0.457325	0.522494	0.52074	0.507382	0.565883	0.442625	0.573161	0.433197	0.793108	0.716886	0.518098	0.468975	0.539796	0.489573	0.800849	0.537009	0.534763	0.478381	0.699288	0.477963	0.555477	0.514913	0.520832	0.698076	0.545909	0.513641	0.542563	0.504911	0.414089	0.586605	0.53731	0.590714	0.529451	0.578616	0.483446	0.53672	0.732031	0.479401
A745433	0.352229	0.258933	0.556929	0.264356	0.370372	0.395347	0.378196	0.332522	0.4374	0.432527	0.451449	0.405214	0.453136	0.412155	0.309576	0.471703	0.43253	0.420752	0.391099	0.659585	0.562128	0.381707	0.349021	0.435861	0.421554	0.580331	0.473126	0.403271	0.42206	0.503061	0.401274	0.584984	0.423351	0.399165	0.620835	0.43186	0.395546	0.473439	0.361682	0.385735	0.370112	0.459906	0.413162	0.481246	0.370539	0.371647	0.399087	0.555082	0.381236
A772693	0.309828	0.447705	0.457053	0.40396	0.283353	0.350845	0.330413	0.304996	0.343502	0.336818	0.330965	0.361521	0.367145	0.283024	0.379841	0.387975	0.338624	0.37407	0.331691	0.57859	0.464589	0.370446	0.326643	0.372573	0.319559	0.586433	0.390706	0.39753	0.348578	0.465506	0.359653	0.463213	0.392038	0.376506	0.529233	0.351237	0.323612	0.40879	0.325997	0.268903	0.334273	0.394318	0.395078	0.37078	0.283258	0.329664	0.348462	0.478543	0.284156
A779962	0.294314	0.324416	0.562507	0.231567	0.261156	0.208509	0.242978	0.224203	0.300338	0.249976	0.40397	0.318754	0.282103	0.328374	0.145107	0.267287	0.361414	0.391996	0.196336	0.591455	0.570339	0.184824	0.155482	0.245809	0.278903	0.607851	0.313326	0.265507	0.263443	0.525169	0.227534	0.445037	0.182066	0.225464	0.492096	0.229688	0.167228	0.291211	0.168394	0.192334	0.314322	0.369795	0.292783	0.311153	0.347131	0.203955	0.260318	0.48402	0.263361
A793168	0.353357	0.415038	0.585126	0.339987	0.31345	0.256805	0.307237	0.278825	0.324292	0.26092	0.460267	0.400221	0.316843	0.361474	0.282515	0.312174	0.413298	0.455898	0.310967	0.626441	0.573714	0.260264	0.282316	0.311804	0.328266	0.654217	0.249858	0.379054	0.303828	0.54693	0.29979	0.423449	0.30502	0.362693	0.521711	0.296858	0.238088	0.281332	0.250688	0.239604	0.387475	0.348129	0.340604	0.275304	0.378645	0.288676	0.370373	0.518573	0.283938
A831537	0.76123	0.791709	0.930602	0.707677	0.693878	0.666045	0.69426	0.693103	0.715037	0.642421	0.796487	0.777892	0.696002	0.706503	0.699165	0.712689	0.778296	0.861224	0.670297	0.993859	0.946657	0.72426	0.685199	0.730398	0.730384	1.02222	0.705298	0.772113	0.635864	0.917285	0.683527	0.736711	0.698476	0.741036	0.671057	0.676474	0.652422	0.70025	0.682239	0.629678	0.77691	0.760234	0.735099	0.697832	0.724484	0.720243	0.773274	0.903514	0.710651
A870542	0.376271	0.578947	0.302472	0.494383	0.449297	0.441291	0.451022	0.372309	0.348467	0.386923	0.5575	0.524418	0.443458	0.453359	0.404121	0.392799	0.529384	0.458825	0.464903	0.325181	0.2909	0.422025	0.42594	0.504382	0.508914	0.362831	0.422357	0.499504	0.452821	0.283409	0.445663	0.59634	0.481334	0.491177	0.669513	0.437771	0.393703	0.46263	0.423288	0.416327	0.420719	0.521776	0.37955	0.48701	0.425967	0.434381	0.500673	0.252213	0.405378
A889338	0.315601	0.42346	0.379871	0.346694	0.283366	0.316424	0.314857	0.296503	0.241295	0.331667	0.470092	0.424905	0.346958	0.36261	0.328751	0.322542	0.443443	0.405468	0.30148	0.387508	0.36715	0.349191	0.284279	0.335953	0.356951	0.424993	0.359527	0.376408	0.353457	0.338422	0.319761	0.469018	0.322947	0.322087	0.537902	0.30485	0.29259	0.383759	0.296842	0.300684	0.289368	0.440109	0.335211	0.376968	0.264703	0.323269	0.334565	0.293165	0.297409
A907453	0.382925	0.21654	0.620315	0.202135	0.261399	0.227585	0.239677	0.301047	0.315879	0.263521	0.435579	0.351537	0.259791	0.353821	0.158188	0.28873	0.404962	0.433501	0.234506	0.634459	0.622604	0.21402	0.231897	0.223109	0.291291	0.611909	0.369089	0.272096	0.274309	0.553456	0.233864	0.406247	0.148938	0.204945	0.446833	0.173538	0.208493	0.26653	0.202096	0.224236	0.351611	0.378969	0.236857	0.304642	0.356152	0.229025	0.269813	0.544352	0.297351
A917643	0.384355	0.423339	0.583066	0.412345	0.336283	0.364357	0.309197	0.327114	0.379584	0.343653	0.314437	0.315338	0.388341	0.309489	0.328878	0.407565	0.33719	0.361263	0.237719	0.624474	0.599124	0.336172	0.273029	0.365845	0.296689	0.642852	0.430388	0.29078	0.376213	0.580806	0.344871	0.526463	0.329614	0.294649	0.55362	0.373333	0.368854	0.447503	0.342006	0.311124	0.385124	0.417026	0.436646	0.401059	0.36235	0.327921	0.340531	0.563295	0.372542
A918326	0.295118	0.469235	0.423532	0.396155	0.288436	0.266706	0.352948	0.269104	0.193969	0.329404	0.467027	0.422072	0.376194	0.318694	0.272874	0.283272	0.428308	0.424652	0.352269	0.460446	0.411134	0.270649	0.306372	0.383533	0.401024	0.493342	0.378345	0.342868	0.315512	0.376328	0.282261	0.541309	0.352254	0.370298	0.611931	0.335536	0.295388	0.342904	0.301132	0.323603	0.338278	0.41119	0.329245	0.409138	0.36967	0.301831	0.371881	0.360657	0.271724
A929056	0.352909	0.349272	0.564095	0.329341	0.266154	0.285306	0.221207	0.251603	0.297945	0.334576	0.286446	0.279396	0.27206	0.324024	0.306708	0.321498	0.306878	0.325555	0.224304	0.627569	0.574775	0.288604	0.195394	0.252063	0.225231	0.653977	0.400935	0.293863	0.336269	0.557715	0.30863	0.469198	0.222503	0.155039	0.5081	0.274912	0.293622	0.368164	0.232337	0.238353	0.302133	0.394798	0.323165	0.358186	0.309963	0.182527	0.146628	0.518226	0.265018
A981833	0.434554	0.190085	0.623589	0.166271	0.361791	0.297894	0.349485	0.328131	0.388456	0.359664	0.50378	0.420146	0.373302	0.442238	0.24537	0.390402	0.473113	0.478613	0.331783	0.655516	0.610606	0.325609	0.311277	0.382112	0.402364	0.613876	0.424041	0.383832	0.360631	0.542406	0.311629	0.521695	0.329161	0.362596	0.585189	0.34191	0.3117	0.385186	0.320455	0.292075	0.398322	0.448629	0.358771	0.399343	0.40752	0.315972	0.38169	0.542314	0.360474
B007742	0.372209	0.398875	0.582196	0.361038	0.345586	0.297873	0.289507	0.304758	0.36219	0.285383	0.305933	0.218291	0.331277	0.362042	0.248217	0.335588	0.239017	0.367627	0.215702	0.637976	0.579683	0.28078	0.203071	0.353292	0.336357	0.635526	0.349964	0.291594	0.333126	0.553295	0.279191	0.519526	0.293376	0.232185	0.539591	0.325054	0.296439	0.397504	0.295754	0.269525	0.379691	0.387543	0.406207	0.413197	0.4259	0.2346	0.253896	0.559681	0.342579
B008418	0.35073	0.296831	0.571059	0.278899	0.24753	0.213019	0.232982	0.277543	0.289024	0.222453	0.374154	0.373059	0.25775	0.279739	0.272197	0.280931	0.407268	0.453242	0.227597	0.61624	0.583305	0.281067	0.259593	0.25421	0.191949	0.650391	0.309663	0.326	0.279606	0.558097	0.27704	0.361822	0.230103	0.271889	0.361606	0.227192	0.216465	0.281598	0.226931	0.219376	0.336651	0.32492	0.274344	0.177765	0.278835	0.271452	0.322946	0.514477	0.279499
B012011	0.437843	0.281613	0.622436	0.270251	0.299658	0.275106	0.312634	0.33868	0.331235	0.314708	0.402526	0.369716	0.357624	0.341722	0.216682	0.345624	0.400893	0.494635	0.238536	0.68471	0.630112	0.255404	0.285179	0.301777	0.216943	0.667374	0.414031	0.306392	0.266215	0.579825	0.287784	0.413162	0.2348	0.286457	0.463144	0.282017	0.247789	0.264712	0.254262	0.247582	0.40919	0.364155	0.286616	0.261564	0.370724	0.243062	0.343865	0.583081	0.34084
B020691	0.378164	0.369236	0.396833	0.297227	0.36612	0.360022	0.415251	0.342465	0.273752	0.393871	0.504094	0.455778	0.426548	0.407633	0.292728	0.368857	0.472685	0.456403	0.38782	0.420382	0.380658	0.354452	0.33772	0.427678	0.436841	0.378548	0.425117	0.428662	0.382716	0.316222	0.351924	0.548247	0.39902	0.401706	0.630198	0.387598	0.349426	0.404171	0.359964	0.345229	0.383551	0.468801	0.314143	0.441947	0.39249	0.351413	0.401462	0.33799	0.358203
B023803	0.344722	0.311805	0.558757	0.231167	0.288237	0.222995	0.283998	0.272422	0.269918	0.229949	0.474621	0.418828	0.279353	0.339081	0.200649	0.237193	0.429682	0.46517	0.306321	0.60291	0.55441	0.230974	0.284026	0.312623	0.326448	0.590282	0.279427	0.362757	0.282707	0.501683	0.26355	0.380112	0.269448	0.32421	0.491274	0.238278	0.211383	0.221378	0.211723	0.254708	0.357138	0.33494	0.211605	0.276801	0.37627	0.268822	0.353893	0.497957	0.253676
B025272	0.369995	0.38703	0.47245	0.304212	0.266529	0.262732	0.300697	0.27423	0.23488	0.26798	0.470101	0.412605	0.309029	0.336132	0.271077	0.252174	0.422187	0.476173	0.313467	0.546608	0.478081	0.274556	0.297814	0.322385	0.328352	0.559474	0.31182	0.383553	0.283676	0.46576	0.298281	0.422866	0.296558	0.326159	0.527148	0.239408	0.217973	0.238358	0.221406	0.239372	0.369515	0.373107	0.216312	0.261223	0.346953	0.255059	0.355642	0.429536	0.255101
B025335	0.346994	0.395601	0.509007	0.389582	0.323714	0.321443	0.267293	0.281828	0.314126	0.279243	0.308868	0.326732	0.294698	0.298997	0.327527	0.328364	0.316763	0.397735	0.316592	0.624503	0.52896	0.300685	0.307347	0.33011	0.280116	0.614963	0.327052	0.358356	0.338556	0.502717	0.353982	0.442686	0.345472	0.328199	0.491436	0.347065	0.325775	0.360592	0.276414	0.287321	0.35563	0.329618	0.329192	0.343134	0.355372	0.308777	0.325815	0.529988	0.297
B027505	0.47153	0.430479	0.610466	0.426433	0.385259	0.358953	0.349007	0.407811	0.387229	0.329993	0.178996	0.22837	0.384709	0.336876	0.380402	0.414644	0.201334	0.421704	0.254386	0.709348	0.632291	0.379598	0.291107	0.378955	0.313351	0.704251	0.417862	0.34297	0.354519	0.613047	0.369248	0.457777	0.358668	0.302729	0.553263	0.406681	0.393617	0.413703	0.35876	0.303517	0.465332	0.37267	0.445265	0.395278	0.442027	0.304388	0.324266	0.644963	0.42514
B030024	0.246889	0.32388	0.514759	0.247641	0.215925	0.202094	0.197279	0.166375	0.251964	0.234489	0.367478	0.301264	0.214103	0.286229	0.178311	0.258377	0.335435	0.337127	0.214381	0.540418	0.50848	0.185846	0.144155	0.207164	0.237776	0.572765	0.266945	0.257259	0.253023	0.486103	0.219019	0.415078	0.194419	0.219693	0.456639	0.222238	0.176375	0.310744	0.159946	0.174781	0.248938	0.337208	0.284989	0.29803	0.288263	0.201884	0.240506	0.433069	0.212113
B031428	0.284288	0.34875	0.546115	0.232069	0.204692	0.158881	0.262359	0.222641	0.227622	0.194898	0.423168	0.358502	0.264452	0.255801	0.203837	0.199568	0.386203	0.417095	0.212166	0.568012	0.539469	0.228832	0.20672	0.272687	0.298711	0.600804	0.28423	0.28356	0.188868	0.5058	0.183938	0.38331	0.217181	0.276555	0.462975	0.182638	0.150625	0.227815	0.203626	0.180694	0.301026	0.344402	0.296296	0.278195	0.317238	0.230444	0.314848	0.462823	0.212876
B034031	0.283483	0.332788	0.542838	0.246504	0.218465	0.191517	0.212169	0.187768	0.269893	0.227326	0.430758	0.355757	0.249922	0.301308	0.204168	0.237089	0.385946	0.430299	0.260271	0.606846	0.557457	0.240017	0.216388	0.210225	0.274189	0.63505	0.302971	0.300414	0.263084	0.535122	0.258907	0.408754	0.186095	0.263072	0.46264	0.211135	0.145012	0.266327	0.160849	0.21589	0.316889	0.314218	0.25608	0.273626	0.298304	0.230901	0.308486	0.48486	0.209783
B037018	0.317619	0.474545	0.385363	0.364426	0.325344	0.305798	0.398325	0.349137	0.234697	0.379813	0.518619	0.47504	0.420172	0.367788	0.300712	0.312943	0.506098	0.419364	0.410684	0.387209	0.371624	0.30438	0.339502	0.42148	0.461302	0.39373	0.412068	0.390214	0.393122	0.318612	0.320656	0.587024	0.378452	0.398507	0.661027	0.332248	0.360139	0.409619	0.353203	0.373048	0.330934	0.465639	0.355312	0.475671	0.353414	0.363004	0.418305	0.305035	0.322644
B037820	0.29096	0.350754	0.571481	0.262531	0.129601	0.157476	0.240888	0.21855	0.222028	0.276693	0.378258	0.304301	0.273527	0.229931	0.20559	0.208102	0.357082	0.355987	0.249699	0.597898	0.572097	0.177714	0.17941	0.244811	0.241252	0.632365	0.34426	0.17957	0.255965	0.547737	0.172478	0.467254	0.190048	0.191817	0.508242	0.218368	0.225617	0.2706	0.183832	0.215325	0.27085	0.332218	0.307918	0.332992	0.289031	0.176108	0.226488	0.500814	0.201332
B039316	0.40981	0.424929	0.372986	0.390231	0.403798	0.409774	0.389357	0.357451	0.298874	0.400443	0.405957	0.392526	0.446701	0.406289	0.327027	0.421216	0.363643	0.408611	0.361471	0.470139	0.359349	0.384289	0.368043	0.425731	0.398851	0.388778	0.443078	0.425475	0.376008	0.309362	0.374473	0.568361	0.435204	0.424494	0.631673	0.449642	0.408052	0.465498	0.369798	0.322732	0.394018	0.462467	0.351266	0.45001	0.408344	0.362172	0.402892	0.389122	0.380576
B039351	0.294335	0.414954	0.410122	0.310565	0.23098	0.229492	0.313409	0.263095	0.145831	0.280608	0.424155	0.383675	0.324076	0.280039	0.255214	0.25866	0.39958	0.392077	0.284426	0.418505	0.403912	0.274166	0.248983	0.335277	0.345095	0.456224	0.350078	0.309935	0.269522	0.375312	0.225916	0.490206	0.297543	0.302208	0.550287	0.253848	0.26704	0.337736	0.27171	0.253019	0.290575	0.403671	0.313285	0.370813	0.288662	0.277124	0.321749	0.34262	0.233975
B039629	0.392947	0.424384	0.439256	0.406588	0.353747	0.338037	0.305327	0.281713	0.247374	0.361606	0.446863	0.447517	0.292701	0.377905	0.372152	0.307924	0.450766	0.488178	0.360047	0.493679	0.438687	0.376034	0.365102	0.3418	0.360486	0.533913	0.363378	0.463604	0.382631	0.405919	0.387542	0.455505	0.342039	0.355791	0.511545	0.309115	0.29967	0.368765	0.325377	0.298519	0.386663	0.442119	0.288904	0.351772	0.362951	0.339251	0.329849	0.374539	0.311855
B040925	0.35229	0.312801	0.561584	0.370435	0.28669	0.340657	0.20664	0.238809	0.372792	0.319415	0.39781	0.383802	0.206984	0.344153	0.305076	0.342157	0.413905	0.422413	0.285878	0.63062	0.57886	0.32132	0.293738	0.230251	0.258514	0.650982	0.37269	0.349437	0.361597	0.556495	0.361324	0.430046	0.270246	0.280773	0.411115	0.235622	0.270359	0.386035	0.247486	0.295978	0.346452	0.387054	0.290086	0.306945	0.299438	0.310381	0.284659	0.503563	0.283374
B041339	0.461622	0.414697	0.650925	0.420253	0.393852	0.346449	0.346525	0.394668	0.423573	0.317871	0.387386	0.40422	0.403195	0.36717	0.378081	0.420118	0.423752	0.504954	0.301003	0.701653	0.664748	0.38012	0.364952	0.380205	0.307453	0.702241	0.366028	0.398579	0.36792	0.616321	0.362269	0.41927	0.366544	0.408074	0.411538	0.376034	0.342506	0.354827	0.345007	0.312351	0.459685	0.358945	0.442293	0.247089	0.428524	0.398736	0.436872	0.62759	0.424176
B042192	0.473273	0.557929	0.404905	0.546303	0.489542	0.50315	0.492196	0.482551	0.40382	0.474393	0.452209	0.507306	0.51546	0.436626	0.517766	0.495281	0.490346	0.515426	0.480351	0.483172	0.409203	0.517755	0.490316	0.534846	0.488038	0.47846	0.505074	0.533478	0.513869	0.377853	0.5103	0.541492	0.541128	0.53898	0.622863	0.523522	0.519035	0.556432	0.496911	0.479862	0.487885	0.515482	0.493575	0.518276	0.443203	0.527501	0.528586	0.423975	0.489814
B043915	0.488111	0.421873	0.639695	0.387767	0.2761	0.275823	0.407912	0.4165	0.364935	0.338146	0.485348	0.467187	0.416823	0.332881	0.353352	0.338551	0.475684	0.58292	0.332592	0.714305	0.665072	0.342822	0.377067	0.412017	0.299958	0.742861	0.442361	0.308007	0.272827	0.66718	0.269132	0.361967	0.333729	0.392212	0.485903	0.308868	0.296543	0.224483	0.343373	0.346126	0.480805	0.372103	0.397425	0.300068	0.415949	0.349128	0.452495	0.62054	0.384909
B047366	0.367315	0.424814	0.559285	0.403455	0.348413	0.319527	0.288299	0.298499	0.350373	0.28657	0.372372	0.352395	0.319682	0.359543	0.328114	0.358359	0.355414	0.443809	0.336517	0.652659	0.569795	0.29348	0.291976	0.324855	0.299562	0.65979	0.274295	0.37339	0.337251	0.540427	0.357017	0.427473	0.349582	0.364324	0.517157	0.364501	0.312434	0.328477	0.253174	0.285131	0.390869	0.328001	0.359718	0.322764	0.39129	0.319029	0.372518	0.552706	0.318602
B053978	0.435374	0.522378	0.212823	0.513779	0.463843	0.459453	0.43973	0.420358	0.371257	0.477113	0.554928	0.531881	0.481439	0.512016	0.46823	0.474518	0.516868	0.476191	0.45991	0.338294	0.20628	0.472777	0.463032	0.483243	0.476224	0.331777	0.46712	0.55843	0.479629	0.209905	0.489077	0.57258	0.500185	0.510269	0.644808	0.475233	0.426007	0.492133	0.43536	0.414175	0.441885	0.533861	0.426173	0.47657	0.433237	0.438098	0.490731	0.207383	0.419924
B054112	0.35415	0.290805	0.558761	0.325995	0.297874	0.284132	0.182487	0.277254	0.346479	0.299651	0.439729	0.390451	0.184574	0.384042	0.302229	0.337321	0.416604	0.442692	0.302958	0.620818	0.554181	0.277905	0.272577	0.193218	0.288892	0.634729	0.27363	0.379994	0.355751	0.535218	0.323874	0.391286	0.248241	0.276829	0.383681	0.218631	0.249176	0.345609	0.235569	0.278472	0.357672	0.366482	0.316449	0.295307	0.335822	0.300043	0.287698	0.50399	0.291798
B057650	0.302495	0.51461	0.494356	0.46773	0.412879	0.409954	0.349898	0.316795	0.426688	0.422352	0.375109	0.403222	0.411183	0.38379	0.402718	0.479148	0.377604	0.318936	0.408147	0.620569	0.506013	0.427029	0.389572	0.467855	0.417746	0.624759	0.466139	0.44179	0.430245	0.509492	0.409828	0.579329	0.462969	0.429211	0.624807	0.457701	0.443189	0.515738	0.383155	0.381731	0.293522	0.489201	0.494557	0.498279	0.346529	0.406542	0.408067	0.526331	0.374342
B059053	0.342016	0.354287	0.602356	0.288375	0.217308	0.171834	0.2584	0.284011	0.286306	0.317583	0.469924	0.375724	0.299532	0.320403	0.266633	0.279749	0.442897	0.450937	0.316725	0.660805	0.595549	0.251042	0.26485	0.280385	0.335697	0.691691	0.400676	0.231578	0.298562	0.583752	0.227028	0.486479	0.215595	0.253381	0.524324	0.241483	0.243964	0.282206	0.217559	0.268326	0.327288	0.359728	0.330152	0.348721	0.317703	0.22262	0.296225	0.521961	0.273982
B064882	0.373306	0.47215	0.282287	0.445781	0.41965	0.419842	0.385167	0.372748	0.328075	0.452547	0.550008	0.499441	0.43891	0.485696	0.373994	0.422955	0.52193	0.4204	0.430317	0.338896	0.285763	0.417692	0.397917	0.437675	0.453376	0.323526	0.425535	0.485229	0.474507	0.236189	0.431565	0.587822	0.447957	0.454267	0.64203	0.424274	0.416527	0.513656	0.413531	0.413999	0.38841	0.526637	0.418287	0.503222	0.406154	0.439784	0.444878	0.228857	0.405388
B066207	0.270971	0.401102	0.444273	0.303492	0.238055	0.215336	0.265065	0.205028	0.176107	0.254497	0.424775	0.376915	0.280054	0.286743	0.219874	0.219591	0.389719	0.388092	0.288029	0.491321	0.446367	0.251816	0.249358	0.335051	0.335092	0.527094	0.302942	0.31354	0.285972	0.43088	0.230929	0.482602	0.29307	0.29894	0.530136	0.233779	0.257458	0.322242	0.24825	0.246059	0.279453	0.383675	0.275065	0.353008	0.299522	0.270137	0.310728	0.394827	0.211012
B066787	0.294799	0.319123	0.54083	0.239753	0.236625	0.212455	0.244508	0.241245	0.302261	0.253489	0.450938	0.363637	0.309104	0.32154	0.188977	0.302669	0.40169	0.437546	0.272156	0.606052	0.556873	0.224528	0.231241	0.248543	0.321714	0.61648	0.297197	0.309193	0.289708	0.525539	0.257736	0.438532	0.215327	0.294696	0.51365	0.235751	0.170486	0.255937	0.181866	0.248568	0.334568	0.333166	0.269682	0.298373	0.310789	0.259619	0.334351	0.489762	0.254608
B072593	0.262972	0.367189	0.448787	0.27067	0.263959	0.271964	0.311117	0.262308	0.271718	0.299914	0.439286	0.395434	0.358007	0.317781	0.214439	0.319448	0.405743	0.388369	0.308809	0.507047	0.457491	0.282338	0.27348	0.33848	0.343844	0.490945	0.380272	0.343885	0.295015	0.395426	0.29621	0.477364	0.294649	0.327888	0.552242	0.285658	0.257786	0.325804	0.259835	0.274026	0.287619	0.394774	0.276257	0.366386	0.278708	0.279074	0.348774	0.394227	0.263345
B073851	0.348121	0.381652	0.515457	0.312029	0.313965	0.347792	0.315668	0.300291	0.380254	0.379173	0.46586	0.426405	0.379865	0.374561	0.284891	0.406687	0.432494	0.4205	0.333931	0.616839	0.52702	0.374795	0.342396	0.390996	0.372745	0.557995	0.443035	0.423212	0.374729	0.486989	0.357486	0.528789	0.391132	0.37867	0.601003	0.350101	0.344305	0.429702	0.307054	0.302068	0.344693	0.454224	0.370706	0.416506	0.312801	0.338951	0.391914	0.481754	0.313795
B077117	0.318479	0.351174	0.543457	0.270691	0.282631	0.234814	0.246442	0.254467	0.288605	0.268015	0.41324	0.335543	0.311587	0.344933	0.152586	0.307818	0.369768	0.38214	0.255427	0.580079	0.561303	0.152357	0.182555	0.285158	0.31898	0.596924	0.281427	0.282319	0.279751	0.523181	0.232308	0.470255	0.223524	0.257456	0.5464	0.263587	0.236662	0.307584	0.1967	0.22919	0.32608	0.364618	0.302576	0.357822	0.354454	0.238744	0.302854	0.499944	0.287961
B085018	0.345756	0.318571	0.555425	0.304961	0.202855	0.213814	0.247158	0.238742	0.27686	0.279985	0.381177	0.328857	0.318292	0.267878	0.198058	0.267737	0.363213	0.43164	0.209177	0.626414	0.573028	0.219913	0.233386	0.272201	0.249238	0.643326	0.370019	0.224327	0.245542	0.541603	0.231041	0.435096	0.217042	0.24968	0.483202	0.265581	0.232227	0.27067	0.214363	0.231592	0.328272	0.329307	0.290169	0.307085	0.314061	0.212955	0.303019	0.5084	0.264497
B100695	0.293507	0.323452	0.578972	0.255488	0.181982	0.172323	0.234385	0.206643	0.273963	0.273982	0.420895	0.343851	0.254612	0.281148	0.217555	0.243968	0.38856	0.406495	0.261123	0.61017	0.570529	0.197829	0.20604	0.215292	0.268746	0.645649	0.341044	0.245569	0.254353	0.55493	0.225381	0.436027	0.177708	0.217557	0.462558	0.176239	0.182595	0.242874	0.144094	0.244038	0.294217	0.322109	0.266039	0.297413	0.279506	0.208424	0.260345	0.492315	0.233423
B113070	0.485505	0.586634	0.191244	0.547032	0.495384	0.4986	0.490693	0.457461	0.408527	0.534018	0.611671	0.581061	0.525482	0.559795	0.503877	0.517225	0.584828	0.482775	0.474125	0.186979	0.144067	0.525305	0.47866	0.517969	0.513646	0.207298	0.544175	0.569393	0.523282	0.132823	0.499572	0.647134	0.520391	0.522678	0.704116	0.520588	0.478504	0.56879	0.490222	0.464275	0.45245	0.61398	0.511205	0.55917	0.461549	0.481563	0.503626	0.0821088	0.492697
B114207	0.322317	0.345531	0.572717	0.342175	0.230218	0.302881	0.252523	0.26742	0.323098	0.319175	0.279359	0.324312	0.306686	0.254275	0.312411	0.346478	0.355677	0.326976	0.223887	0.592228	0.583146	0.295659	0.24265	0.262092	0.182719	0.629879	0.406231	0.268418	0.330669	0.55225	0.304158	0.460168	0.232428	0.19888	0.437772	0.282275	0.305323	0.373105	0.249704	0.262596	0.26342	0.371741	0.342193	0.297375	0.237303	0.257592	0.21414	0.513749	0.292458
B115621	0.335242	0.349492	0.588772	0.277553	0.205607	0.16183	0.281296	0.294328	0.270501	0.262432	0.386646	0.277186	0.321458	0.297244	0.177362	0.257395	0.348453	0.370006	0.197027	0.602056	0.584914	0.170903	0.13459	0.29446	0.31311	0.634481	0.361132	0.141509	0.244511	0.556651	0.148488	0.482967	0.174696	0.180622	0.533422	0.255458	0.24172	0.281241	0.231222	0.224947	0.311851	0.361476	0.359571	0.364667	0.362031	0.169038	0.248952	0.515408	0.279898
B141359	0.357706	0.419975	0.548135	0.374195	0.297164	0.307629	0.306477	0.258582	0.317183	0.343063	0.231254	0.210774	0.345644	0.331616	0.32207	0.34085	0.192976	0.34459	0.244645	0.643997	0.557778	0.305358	0.200405	0.331064	0.264682	0.641338	0.379905	0.299492	0.317197	0.521809	0.314598	0.514633	0.318336	0.226612	0.553289	0.363522	0.330912	0.40124	0.285554	0.234552	0.355517	0.372776	0.383577	0.396485	0.365209	0.197518	0.208842	0.550357	0.306156
B143587	0.342673	0.300468	0.58297	0.258131	0.283918	0.2592	0.20391	0.271157	0.322692	0.276309	0.478874	0.426353	0.240037	0.358948	0.256669	0.316058	0.433674	0.4965	0.268685	0.637342	0.585124	0.289971	0.289979	0.206774	0.31161	0.657219	0.322008	0.387329	0.284046	0.561216	0.285186	0.396155	0.208179	0.280485	0.420802	0.176286	0.167402	0.284477	0.204908	0.226443	0.370757	0.402634	0.261339	0.272094	0.348763	0.278399	0.310939	0.510357	0.262722
B170790	0.406817	0.402373	0.632275	0.339931	0.304785	0.280106	0.371236	0.3772	0.34145	0.298039	0.282111	0.222742	0.399863	0.271116	0.290568	0.350025	0.287277	0.436251	0.186723	0.648514	0.646527	0.304289	0.224873	0.365195	0.306736	0.687701	0.44063	0.259508	0.291637	0.617089	0.263173	0.494978	0.282006	0.232369	0.541758	0.329789	0.303476	0.35323	0.323829	0.249472	0.419512	0.380332	0.412445	0.344274	0.372967	0.214005	0.290028	0.606157	0.342454
B184278	0.336791	0.323656	0.569017	0.243926	0.238431	0.204135	0.259562	0.248281	0.288879	0.237211	0.468722	0.398216	0.266382	0.313718	0.198821	0.194547	0.425043	0.456086	0.306794	0.630146	0.588927	0.228102	0.274847	0.311103	0.327264	0.619611	0.305142	0.300941	0.291099	0.536576	0.271251	0.43742	0.257577	0.297316	0.488825	0.218914	0.234339	0.252589	0.224288	0.275826	0.347636	0.335892	0.216506	0.335442	0.337393	0.278624	0.353966	0.521066	0.253493
B209170	0.677555	0.501031	0.668277	0.561756	0.536992	0.563427	0.479398	0.556538	0.584198	0.541454	0.569298	0.616606	0.485624	0.553712	0.598387	0.586816	0.540511	0.728424	0.485741	0.84352	0.705538	0.627628	0.582609	0.486404	0.398588	0.843134	0.588665	0.63184	0.450908	0.738709	0.558045	0.363981	0.517347	0.560733	0.433631	0.461853	0.495949	0.464156	0.539113	0.472365	0.656673	0.553544	0.511832	0.358229	0.558027	0.56517	0.583843	0.739009	0.54882
B223738	0.379639	0.281251	0.611082	0.302975	0.229976	0.260033	0.217012	0.290267	0.323554	0.324416	0.375428	0.322189	0.230812	0.31648	0.243877	0.318537	0.366549	0.398905	0.213739	0.647411	0.612287	0.240383	0.201226	0.176721	0.236259	0.683238	0.405833	0.22946	0.297555	0.597884	0.270699	0.435576	0.17483	0.176811	0.405752	0.207415	0.273664	0.321146	0.218963	0.263065	0.3362	0.36493	0.302838	0.326877	0.312745	0.20795	0.236122	0.550555	0.278021
B227778	0.301218	0.306695	0.560489	0.242168	0.142979	0.178266	0.247276	0.249564	0.254017	0.246929	0.380481	0.35063	0.286638	0.221778	0.222264	0.254336	0.376953	0.414413	0.1846	0.586625	0.558999	0.232095	0.213244	0.218379	0.249464	0.614941	0.324542	0.252682	0.234615	0.543232	0.206058	0.399698	0.186462	0.244378	0.429553	0.170601	0.167126	0.25492	0.188234	0.217706	0.300394	0.328021	0.304688	0.261818	0.225079	0.238053	0.298146	0.483324	0.237776
B233649	0.618925	0.705655	0.241836	0.676338	0.651768	0.678519	0.63606	0.62783	0.558503	0.65276	0.709826	0.697388	0.698045	0.669404	0.622366	0.684329	0.674381	0.615917	0.645399	0.141489	0.205271	0.666605	0.641631	0.698283	0.664538	0.136685	0.685227	0.700475	0.667889	0.215355	0.652064	0.751135	0.70666	0.693332	0.844543	0.681395	0.658109	0.713586	0.659078	0.632237	0.632447	0.704513	0.632207	0.705462	0.621923	0.666609	0.690485	0.231787	0.641993
B237448	0.290219	0.398973	0.52207	0.285101	0.26076	0.205303	0.264825	0.231088	0.231017	0.21071	0.452255	0.39154	0.275409	0.30899	0.212244	0.196864	0.418673	0.434877	0.303316	0.560565	0.52802	0.225939	0.250249	0.314658	0.349128	0.597049	0.228939	0.32868	0.28911	0.508252	0.256425	0.444687	0.271422	0.309234	0.507046	0.232491	0.210768	0.255245	0.212096	0.254853	0.32886	0.342859	0.251958	0.315037	0.347321	0.276887	0.352426	0.459697	0.250201
B269378	0.374976	0.336154	0.552671	0.256645	0.240509	0.188239	0.299831	0.304014	0.202248	0.289117	0.459204	0.376719	0.320167	0.291341	0.227838	0.185315	0.433065	0.479962	0.318517	0.609876	0.566628	0.233565	0.283711	0.326612	0.338248	0.600252	0.36378	0.27447	0.281287	0.508087	0.228974	0.469613	0.267818	0.300036	0.547879	0.270942	0.262154	0.272224	0.251998	0.268384	0.382112	0.347165	0.226029	0.332992	0.383313	0.256719	0.367382	0.508528	0.261012
B270658	0.438394	0.601095	0.269915	0.50976	0.480799	0.49912	0.542969	0.490201	0.401673	0.481344	0.616858	0.578955	0.560797	0.495311	0.449062	0.486684	0.598829	0.464693	0.516233	0.192102	0.225692	0.459929	0.460648	0.548439	0.575511	0.194351	0.544405	0.520963	0.525945	0.162767	0.469401	0.677618	0.515609	0.52306	0.761825	0.492524	0.490449	0.5667	0.495894	0.502949	0.462188	0.594829	0.487761	0.586302	0.490686	0.506533	0.533874	0.160055	0.477103
B276935	0.303237	0.373334	0.521801	0.324636	0.236669	0.229437	0.301958	0.237554	0.290916	0.282377	0.399783	0.36382	0.342013	0.310246	0.276179	0.31225	0.382472	0.396867	0.25627	0.562061	0.526499	0.25863	0.245808	0.267296	0.300254	0.593238	0.340654	0.292597	0.303539	0.50308	0.286364	0.451658	0.239431	0.286756	0.505336	0.277325	0.22258	0.28905	0.213435	0.269484	0.303554	0.309698	0.305229	0.320032	0.266652	0.257352	0.309145	0.456101	0.281668
B277334	0.319234	0.263354	0.583684	0.16862	0.269408	0.268944	0.311916	0.288018	0.333614	0.32629	0.433778	0.342748	0.339657	0.3441	0.188761	0.3465	0.404917	0.363585	0.280665	0.582972	0.562345	0.249654	0.215831	0.333162	0.344216	0.54418	0.384872	0.288651	0.311283	0.504955	0.24502	0.512459	0.284525	0.262244	0.563229	0.307642	0.300654	0.384831	0.236917	0.275135	0.284154	0.399326	0.346963	0.409155	0.308386	0.258393	0.306678	0.514139	0.306505
B352553	0.461382	0.457808	0.644237	0.404944	0.385346	0.341757	0.386012	0.403519	0.401624	0.342937	0.274721	0.194083	0.393457	0.363225	0.354558	0.423326	0.229492	0.428464	0.25207	0.691876	0.636473	0.358446	0.270618	0.412693	0.384914	0.686429	0.437118	0.362143	0.370088	0.604701	0.319707	0.533488	0.349382	0.29342	0.595391	0.404548	0.370306	0.438037	0.365299	0.287509	0.459027	0.441017	0.484459	0.458078	0.466467	0.288837	0.283408	0.627327	0.422487
B370055	0.339732	0.35278	0.591165	0.246905	0.164458	0.156059	0.294204	0.282381	0.24983	0.271432	0.476407	0.400662	0.30825	0.284861	0.21962	0.22125	0.436215	0.445815	0.250117	0.580109	0.57449	0.228405	0.230837	0.300221	0.349437	0.621208	0.329961	0.252789	0.246993	0.544985	0.122309	0.429815	0.214397	0.264766	0.523689	0.180648	0.181927	0.232131	0.245384	0.23985	0.32502	0.383607	0.344944	0.342016	0.332178	0.248418	0.311155	0.492594	0.248608
B421431	0.463165	0.432241	0.574447	0.451942	0.417093	0.384461	0.378147	0.407454	0.42266	0.308833	0.432083	0.424562	0.418669	0.396798	0.412597	0.438927	0.40787	0.53784	0.353406	0.677576	0.578682	0.385852	0.403263	0.411521	0.376974	0.687214	0.274574	0.447254	0.358282	0.586712	0.398083	0.383224	0.422912	0.461936	0.519575	0.396528	0.327623	0.316682	0.366212	0.32317	0.507855	0.343647	0.400731	0.287333	0.45007	0.407253	0.484504	0.595063	0.41506
B435902	0.314084	0.354104	0.567434	0.263877	0.237209	0.18171	0.236269	0.230795	0.28415	0.260299	0.432813	0.341844	0.285417	0.31293	0.192769	0.25914	0.38417	0.422203	0.264056	0.628855	0.573377	0.195105	0.208712	0.253916	0.285516	0.660315	0.331819	0.262766	0.271142	0.55881	0.241193	0.452721	0.204138	0.249938	0.513534	0.244257	0.207839	0.233422	0.169055	0.222226	0.32129	0.340814	0.30248	0.284832	0.345638	0.188147	0.291585	0.495572	0.226324
B448880	0.457315	0.378302	0.595142	0.384032	0.344375	0.316072	0.340287	0.376259	0.333207	0.326103	0.261076	0.166658	0.398183	0.352964	0.329782	0.403853	0.261532	0.414558	0.206901	0.675544	0.614664	0.32952	0.23783	0.350183	0.306009	0.678043	0.413646	0.287509	0.328849	0.594905	0.309505	0.477973	0.300746	0.246627	0.553118	0.37307	0.355504	0.381431	0.334085	0.270521	0.43203	0.349934	0.420537	0.381924	0.401526	0.249452	0.28861	0.610323	0.388907
B491625	0.329039	0.25188	0.569652	0.181754	0.209535	0.188939	0.217874	0.236319	0.277735	0.255144	0.407538	0.334536	0.248395	0.313556	0.143514	0.279462	0.365555	0.405604	0.198785	0.608341	0.571867	0.204526	0.185151	0.205931	0.254513	0.607768	0.339675	0.255481	0.238173	0.512863	0.206523	0.416381	0.147235	0.193428	0.452901	0.176929	0.175909	0.26542	0.154497	0.185144	0.291341	0.372665	0.232094	0.288228	0.301947	0.197333	0.251122	0.49595	0.235291
B492201	0.448938	0.412521	0.587205	0.36965	0.37629	0.333529	0.314474	0.353381	0.374169	0.315841	0.505629	0.478299	0.342325	0.405413	0.39154	0.327566	0.471479	0.55752	0.354464	0.678204	0.60092	0.386683	0.392254	0.349865	0.354846	0.703536	0.293608	0.474502	0.335111	0.598864	0.371962	0.352049	0.343266	0.397764	0.507472	0.289934	0.271347	0.257923	0.310236	0.288502	0.462161	0.41661	0.326781	0.258671	0.424774	0.372423	0.429817	0.563984	0.353323
B509793	0.369349	0.439204	0.457959	0.364308	0.318528	0.281679	0.31508	0.281462	0.216038	0.2834	0.442692	0.394903	0.304196	0.341318	0.309026	0.257788	0.417972	0.464565	0.334231	0.516197	0.463777	0.294824	0.308051	0.354536	0.35706	0.555474	0.268939	0.404264	0.319863	0.445643	0.313563	0.428437	0.348565	0.369101	0.547246	0.298017	0.263646	0.293518	0.281858	0.251909	0.391521	0.357952	0.269441	0.296021	0.373581	0.304529	0.38454	0.421742	0.260453
B515544	0.423875	0.208095	0.618897	0.152725	0.316123	0.291103	0.354687	0.344426	0.360379	0.341759	0.473675	0.385253	0.391428	0.40289	0.203297	0.390214	0.413435	0.460119	0.265038	0.641258	0.610264	0.293569	0.266684	0.361239	0.372989	0.60459	0.426334	0.324589	0.288674	0.538899	0.250563	0.516476	0.288559	0.30824	0.590104	0.323704	0.297633	0.356925	0.300929	0.250924	0.377652	0.450094	0.360417	0.400731	0.391496	0.269884	0.36125	0.554558	0.351278
B556889	0.318762	0.355684	0.545533	0.281614	0.229204	0.233316	0.215533	0.227167	0.284543	0.277707	0.409691	0.339554	0.280733	0.331788	0.202147	0.294194	0.361736	0.398439	0.22106	0.592197	0.564596	0.228956	0.212994	0.245935	0.258248	0.635206	0.321023	0.295553	0.268091	0.541047	0.249572	0.44634	0.216259	0.251345	0.511609	0.233638	0.199213	0.312365	0.188126	0.185365	0.303638	0.378687	0.306114	0.306888	0.308081	0.216664	0.287519	0.478243	0.215646
B578498	0.403623	0.397957	0.613807	0.309753	0.242038	0.200072	0.336127	0.348685	0.276635	0.293733	0.528699	0.451336	0.352245	0.344605	0.28203	0.24416	0.485732	0.508193	0.327608	0.622405	0.605474	0.244319	0.302879	0.346131	0.385107	0.669127	0.303336	0.308658	0.29872	0.602526	0.193369	0.40188	0.272235	0.330519	0.556561	0.241527	0.238464	0.189669	0.276662	0.298308	0.405233	0.374471	0.352775	0.31516	0.408031	0.301302	0.377027	0.540491	0.307177
B591507	0.363031	0.489232	0.313478	0.439928	0.389486	0.377111	0.370173	0.298361	0.275689	0.403279	0.468695	0.436817	0.411319	0.432138	0.36677	0.379856	0.439734	0.389788	0.373651	0.396475	0.30398	0.377581	0.34046	0.383826	0.37264	0.404749	0.418943	0.433841	0.374134	0.292914	0.383789	0.547429	0.38833	0.408649	0.622233	0.410138	0.376278	0.429091	0.353224	0.295336	0.345433	0.457509	0.363684	0.419696	0.374673	0.346965	0.388	0.286799	0.348804
B614348	0.343393	0.343069	0.540218	0.264977	0.212904	0.130948	0.263867	0.252487	0.196223	0.203201	0.412343	0.346709	0.293272	0.260992	0.219683	0.225145	0.365647	0.435883	0.241405	0.603679	0.551729	0.217378	0.227107	0.284857	0.288296	0.644192	0.316435	0.257334	0.177572	0.546046	0.159992	0.376724	0.206176	0.273671	0.504179	0.21525	0.180733	0.168294	0.224863	0.189846	0.350116	0.282852	0.287377	0.282359	0.341397	0.24144	0.341961	0.512243	0.254608
B620305	0.43793	0.380786	0.577517	0.400193	0.347194	0.331609	0.282857	0.347332	0.385849	0.33091	0.330546	0.350526	0.334972	0.33274	0.357936	0.372157	0.353343	0.455636	0.271149	0.692641	0.592804	0.361506	0.325831	0.328047	0.211956	0.696904	0.374297	0.368753	0.352298	0.57575	0.364945	0.413783	0.326259	0.344654	0.36637	0.364289	0.34549	0.381934	0.303965	0.26397	0.408351	0.370441	0.396459	0.242468	0.371324	0.314243	0.359052	0.572227	0.361676
B640212	0.303049	0.281026	0.568443	0.203147	0.271487	0.246987	0.270509	0.232406	0.300682	0.295204	0.435142	0.334759	0.312661	0.342282	0.112627	0.311452	0.389578	0.388634	0.28961	0.608288	0.564418	0.204497	0.204198	0.303419	0.318341	0.566845	0.362772	0.265235	0.294598	0.503165	0.247271	0.503273	0.250961	0.266634	0.554196	0.310544	0.284172	0.355325	0.230272	0.2581	0.311479	0.374321	0.302131	0.384461	0.362916	0.217496	0.29813	0.512403	0.258853
B663166	0.291453	0.379429	0.541095	0.269459	0.167794	0.151311	0.254536	0.241153	0.219796	0.261069	0.42862	0.356302	0.284435	0.255677	0.201685	0.216402	0.386861	0.386963	0.273892	0.581177	0.521732	0.197807	0.220471	0.314991	0.329865	0.616877	0.321407	0.23084	0.248733	0.515382	0.140066	0.476286	0.250409	0.270712	0.536245	0.227842	0.24622	0.277462	0.2248	0.230569	0.301067	0.337333	0.331257	0.351659	0.298507	0.233224	0.308094	0.486589	0.208874
B668523	0.329452	0.354743	0.588671	0.269386	0.268898	0.179492	0.276143	0.283671	0.298605	0.238125	0.359949	0.255149	0.308691	0.32714	0.184757	0.30833	0.311621	0.346412	0.184771	0.591376	0.582061	0.189938	0.140533	0.291739	0.296285	0.623983	0.330166	0.221506	0.271079	0.550165	0.204381	0.467678	0.186838	0.205564	0.528997	0.250036	0.230182	0.306259	0.226702	0.192107	0.337177	0.327655	0.36363	0.337095	0.355171	0.165061	0.2377	0.521059	0.287638
B681296	0.474824	0.4958	0.592384	0.476265	0.454864	0.412166	0.385617	0.379708	0.444195	0.414056	0.306217	0.219326	0.464326	0.440394	0.369597	0.492837	0.233962	0.459843	0.336105	0.719598	0.62306	0.39	0.313651	0.456855	0.39316	0.717194	0.489496	0.391274	0.400942	0.612965	0.410055	0.574045	0.40648	0.336109	0.65874	0.488323	0.437803	0.467405	0.397499	0.35664	0.485268	0.448986	0.476466	0.491583	0.503514	0.304759	0.341142	0.639537	0.424649
B709148	0.389048	0.404499	0.352471	0.372564	0.294728	0.315394	0.309246	0.310258	0.218142	0.333259	0.404643	0.369719	0.347581	0.353824	0.35913	0.342386	0.378712	0.442475	0.286686	0.452203	0.363115	0.388812	0.320706	0.349272	0.32384	0.458469	0.379406	0.392705	0.326149	0.3547	0.330131	0.444661	0.36035	0.358708	0.494595	0.338856	0.30986	0.39577	0.315897	0.269938	0.357609	0.410195	0.339088	0.362099	0.305857	0.341048	0.360138	0.35043	0.297231
B716115	0.306146	0.485014	0.356623	0.373937	0.329063	0.326102	0.365153	0.292632	0.233202	0.349243	0.475733	0.437562	0.375182	0.36175	0.352192	0.319611	0.441611	0.416053	0.353176	0.39752	0.333126	0.35883	0.310555	0.399036	0.385747	0.440797	0.391528	0.406164	0.33849	0.315095	0.338936	0.514143	0.381833	0.375752	0.576259	0.355956	0.326037	0.403264	0.332485	0.300624	0.3074	0.465739	0.333506	0.392386	0.305264	0.324491	0.377142	0.297207	0.307024
B716307	0.360248	0.426856	0.374083	0.377526	0.329282	0.319278	0.311857	0.27136	0.215975	0.349648	0.394203	0.355352	0.359355	0.382578	0.311911	0.347159	0.352256	0.372585	0.273688	0.476568	0.377632	0.328119	0.267858	0.310177	0.284305	0.48002	0.389795	0.370137	0.323766	0.362642	0.336293	0.504424	0.29475	0.319147	0.575284	0.353627	0.291451	0.375101	0.260933	0.229938	0.333226	0.428518	0.313403	0.370675	0.338655	0.2537	0.296616	0.342082	0.314967
B720316	0.292941	0.365371	0.539677	0.266554	0.216543	0.15472	0.254315	0.243964	0.229542	0.23428	0.403605	0.311975	0.276325	0.285545	0.159545	0.239637	0.336434	0.371525	0.234977	0.595387	0.531219	0.144941	0.166197	0.259264	0.244569	0.629155	0.309494	0.221007	0.220665	0.535925	0.177442	0.42256	0.183921	0.223598	0.516532	0.233157	0.215823	0.21939	0.174772	0.194499	0.293816	0.310013	0.310271	0.302835	0.336938	0.16112	0.250712	0.496729	0.214
B724252	0.503945	0.64222	0.186424	0.597564	0.540979	0.553104	0.548294	0.517038	0.457332	0.557834	0.623506	0.592349	0.581884	0.561362	0.557732	0.550116	0.597875	0.502288	0.548539	0.165783	0.122124	0.559361	0.523633	0.585812	0.580937	0.176249	0.569654	0.594962	0.576857	0.129402	0.538473	0.682731	0.587747	0.583323	0.745579	0.563614	0.546672	0.621793	0.552066	0.523044	0.516593	0.629091	0.569783	0.617769	0.512189	0.552394	0.566892	0.128332	0.532202
B725357	0.366073	0.426369	0.521199	0.319217	0.220074	0.199445	0.356204	0.318403	0.228781	0.317535	0.47601	0.381567	0.380963	0.301788	0.251829	0.250792	0.4329	0.472981	0.324835	0.544091	0.510998	0.254653	0.265722	0.35447	0.386697	0.572429	0.374991	0.227465	0.288627	0.485119	0.200901	0.507797	0.291655	0.322706	0.590296	0.285814	0.264909	0.289875	0.292416	0.279949	0.386046	0.364224	0.327478	0.38221	0.369435	0.251295	0.369126	0.451985	0.290607
B730947	0.533508	0.381251	0.583279	0.36064	0.492776	0.509049	0.547695	0.515732	0.430804	0.519529	0.59709	0.532154	0.574093	0.509374	0.427691	0.527379	0.575746	0.560688	0.496096	0.552898	0.575269	0.488465	0.469676	0.55997	0.571765	0.490555	0.579685	0.498356	0.547016	0.502752	0.478842	0.685037	0.527611	0.513437	0.760849	0.529657	0.52303	0.58988	0.522209	0.511272	0.535556	0.59422	0.491819	0.608912	0.526109	0.505434	0.520183	0.524137	0.522809
B736503	0.489096	0.460295	0.63087	0.44612	0.413322	0.375624	0.399671	0.440314	0.451654	0.353376	0.395344	0.415022	0.43789	0.358046	0.450964	0.453084	0.445068	0.546981	0.34363	0.696136	0.647403	0.468315	0.423295	0.446165	0.356949	0.70737	0.452535	0.446454	0.413206	0.617135	0.419514	0.467661	0.44213	0.46033	0.399696	0.427741	0.403493	0.463456	0.43886	0.363069	0.515064	0.412145	0.493113	0.320368	0.43036	0.459363	0.495019	0.634725	0.448967
B737306	0.299626	0.285538	0.540068	0.240598	0.214437	0.184874	0.169933	0.228896	0.227498	0.249368	0.416725	0.350072	0.192693	0.283529	0.200673	0.214525	0.381099	0.403306	0.258818	0.587072	0.535344	0.224462	0.231866	0.210897	0.263016	0.605704	0.311126	0.298233	0.26219	0.504435	0.22434	0.426749	0.183284	0.198676	0.446243	0.168644	0.21305	0.286704	0.194002	0.207567	0.286253	0.363637	0.245655	0.299619	0.300493	0.201444	0.238141	0.475951	0.206284
B800901	0.362179	0.370758	0.602909	0.310011	0.274994	0.210432	0.284882	0.279069	0.298624	0.263278	0.491684	0.408276	0.285528	0.357862	0.260746	0.263193	0.443029	0.466853	0.336124	0.646569	0.594579	0.236446	0.276113	0.301754	0.327071	0.684821	0.313076	0.328374	0.31033	0.589443	0.256254	0.412402	0.257283	0.306395	0.515779	0.259729	0.24401	0.218447	0.226524	0.286583	0.369055	0.310803	0.305221	0.282457	0.375971	0.265991	0.336645	0.542631	0.261462
B823300	0.452591	0.209301	0.627618	0.205175	0.4004	0.322767	0.36121	0.389706	0.401969	0.273641	0.527347	0.440449	0.362766	0.44083	0.269598	0.351908	0.487996	0.517042	0.371653	0.679968	0.631285	0.323876	0.35736	0.416724	0.437241	0.616273	0.320104	0.413167	0.380731	0.571835	0.337814	0.474446	0.363115	0.409034	0.577069	0.340345	0.312267	0.351127	0.343374	0.335215	0.465125	0.405259	0.314368	0.402821	0.456561	0.380757	0.435153	0.59307	0.404153
B848421	0.82864	0.89626	1.05231	0.870777	0.78194	0.800669	0.78385	0.76287	0.840794	0.813899	0.862055	0.877804	0.807186	0.797269	0.825821	0.858071	0.896844	0.919135	0.802985	1.13206	1.06981	0.839528	0.793865	0.843606	0.783698	1.16147	0.879408	0.845995	0.807596	1.05893	0.844383	0.930446	0.831533	0.832821	0.789355	0.829199	0.816708	0.877498	0.760766	0.787605	0.817554	0.874716	0.851566	0.834063	0.788615	0.812824	0.852515	1.01513	0.789193
B850119	0.265829	0.414289	0.561124	0.340137	0.240887	0.218165	0.295758	0.215584	0.273173	0.267155	0.341204	0.315378	0.302241	0.25133	0.218109	0.288055	0.34147	0.364331	0.300958	0.591755	0.557062	0.196984	0.206334	0.310944	0.315261	0.623357	0.34873	0.247484	0.268104	0.524095	0.240751	0.487637	0.257754	0.268399	0.56095	0.303817	0.288039	0.305878	0.231315	0.266739	0.296563	0.316963	0.341627	0.390948	0.345411	0.232384	0.285826	0.508723	0.224336
B859149	0.310675	0.44877	0.546653	0.416373	0.323024	0.337262	0.337958	0.316009	0.352289	0.358781	0.236877	0.236096	0.378715	0.318244	0.345234	0.380137	0.261655	0.258643	0.260992	0.581188	0.536623	0.310203	0.216784	0.363843	0.326235	0.579622	0.417114	0.298522	0.375796	0.497145	0.325542	0.547186	0.346465	0.235818	0.589719	0.396035	0.385399	0.454587	0.334649	0.314695	0.287113	0.410859	0.447277	0.464099	0.338196	0.249786	0.217648	0.529272	0.335575
B862461	0.324323	0.28205	0.580203	0.22904	0.214581	0.164323	0.208001	0.253456	0.250513	0.250046	0.426977	0.355617	0.218706	0.312642	0.180799	0.244772	0.383623	0.399767	0.221557	0.600616	0.577901	0.206223	0.20107	0.208832	0.277874	0.640945	0.331189	0.264042	0.229229	0.55433	0.175347	0.421688	0.159834	0.201604	0.453954	0.148504	0.178314	0.263528	0.177642	0.185698	0.292114	0.386509	0.279701	0.286921	0.322637	0.204846	0.24658	0.488726	0.223611
B876552	0.43202	0.320315	0.606338	0.308478	0.299499	0.27858	0.269582	0.333323	0.350417	0.32665	0.282784	0.230028	0.331398	0.339718	0.300674	0.345119	0.282904	0.405598	0.173679	0.667082	0.619656	0.306324	0.219157	0.284544	0.223608	0.678166	0.393128	0.283871	0.327123	0.593887	0.301962	0.429426	0.232644	0.19555	0.457469	0.301146	0.29199	0.354846	0.264377	0.254366	0.391144	0.374365	0.364123	0.319266	0.349253	0.215034	0.219807	0.568014	0.358818
B884748	0.311719	0.403485	0.551765	0.334138	0.293385	0.244191	0.311373	0.259727	0.287561	0.249648	0.432822	0.370778	0.297503	0.331687	0.259573	0.274197	0.392641	0.396692	0.310154	0.553842	0.542357	0.228073	0.251776	0.285397	0.351512	0.57946	0.260197	0.335681	0.328027	0.512429	0.269613	0.485796	0.273107	0.333482	0.527524	0.294794	0.206441	0.338509	0.25785	0.285118	0.34821	0.340448	0.317999	0.374874	0.360873	0.304277	0.320278	0.492158	0.299936
B921140	0.433331	0.396506	0.585093	0.38472	0.297165	0.320917	0.339105	0.355197	0.367841	0.341955	0.214928	0.183052	0.381969	0.316074	0.339471	0.410941	0.194688	0.408165	0.186812	0.667643	0.591338	0.336811	0.23834	0.330641	0.292255	0.658581	0.422157	0.299995	0.326947	0.55769	0.306764	0.491044	0.314502	0.249461	0.52675	0.364303	0.328424	0.406691	0.316492	0.235759	0.423096	0.371809	0.425845	0.381354	0.366678	0.235864	0.261411	0.587118	0.371261
B939965	0.391957	0.295038	0.596429	0.299987	0.317986	0.305004	0.210459	0.28316	0.366999	0.326867	0.506674	0.449621	0.221863	0.409499	0.269721	0.354667	0.476865	0.478115	0.300418	0.633149	0.597088	0.333705	0.300786	0.199665	0.348491	0.626908	0.373869	0.407317	0.352996	0.547517	0.311719	0.434683	0.256581	0.297555	0.38757	0.225045	0.257552	0.360433	0.284098	0.293169	0.364893	0.426299	0.321924	0.345587	0.367756	0.336279	0.319433	0.511214	0.310983
B943648	0.253	0.439786	0.423747	0.371706	0.2928	0.290118	0.286626	0.211746	0.233766	0.298858	0.368565	0.340148	0.326764	0.30716	0.267458	0.304859	0.367929	0.336779	0.288526	0.491099	0.436732	0.279782	0.232204	0.333152	0.300191	0.523098	0.380547	0.306806	0.318787	0.413216	0.310282	0.517402	0.311504	0.286738	0.567937	0.350618	0.299954	0.391432	0.267487	0.245946	0.268439	0.402838	0.313041	0.390164	0.308089	0.253342	0.294304	0.392433	0.258913
B948489	0.400303	0.304183	0.57397	0.309968	0.278353	0.283928	0.206593	0.327648	0.348331	0.292924	0.451155	0.406519	0.250837	0.342613	0.33557	0.325844	0.437374	0.492037	0.250377	0.625891	0.583219	0.362086	0.332378	0.254803	0.301185	0.652566	0.338921	0.390573	0.311699	0.560949	0.287644	0.329491	0.239897	0.291744	0.403499	0.194025	0.227821	0.292276	0.287379	0.229891	0.396882	0.38733	0.326072	0.269654	0.314282	0.326977	0.314478	0.513643	0.300204
B949245	0.254274	0.471768	0.584441	0.358959	0.243755	0.238207	0.340843	0.281905	0.305112	0.340139	0.408817	0.353494	0.388451	0.256633	0.271383	0.325157	0.400701	0.339796	0.343835	0.609496	0.579231	0.267916	0.279154	0.39912	0.387511	0.640927	0.458447	0.214934	0.333329	0.56587	0.223918	0.587209	0.328401	0.315966	0.626415	0.361883	0.352229	0.382587	0.301872	0.330428	0.270728	0.412114	0.432903	0.464682	0.328496	0.279933	0.324082	0.540523	0.294829
B955183	0.390003	0.355246	0.566689	0.355022	0.289832	0.301108	0.288555	0.313465	0.34293	0.290318	0.316142	0.318783	0.325956	0.296733	0.288692	0.373963	0.348005	0.410865	0.166247	0.622227	0.578118	0.318406	0.266427	0.317897	0.213103	0.640285	0.371256	0.30337	0.297374	0.554424	0.271013	0.437715	0.279035	0.294715	0.407519	0.293347	0.275529	0.367167	0.291259	0.204668	0.377042	0.376079	0.388958	0.235261	0.327447	0.302712	0.33993	0.534919	0.310524
[truncated: 116 more columns]

## Sheet: bray_curtis
	A006016	A016828	A030764	A033935	A036525	A038055	A044744	A044884	A050609	A050953	A057109	A060782	A062082	A067019	A070042	A073107	A075622	A098779	A122823	A145315	A145678	A153254	A160364	A162124	A164294	A174676	A188358	A196264	A220099	A232202	A243877	A246496	A269761	A294176	A310741	A325255	A354423	A402483	A412929	A427661	A427765	A428649	A473825	A475556	A479066	A496693	A510821	A528471	A531166
A006016	0	0.842697	0.847885	0.740204	0.722267	0.677645	0.8002	0.645022	0.757578	0.746453	0.917943	0.871321	0.715143	0.920755	0.655022	0.695832	0.886695	0.666646	0.868571	0.820324	0.813387	0.712768	0.692019	0.793575	0.751453	0.88482	0.764327	0.822824	0.787451	0.851822	0.753765	0.842822	0.688082	0.778264	0.834448	0.736516	0.691269	0.745703	0.658084	0.759953	0.682832	0.843072	0.765765	0.749891	0.707018	0.689644	0.778576	0.830823	0.749516
A016828	0.842697	0	0.831761	0.755265	0.820574	0.814449	0.769327	0.791951	0.824511	0.842885	0.88282	0.828823	0.711581	0.912568	0.751516	0.857884	0.889444	0.855884	0.865633	0.893382	0.864196	0.821949	0.786513	0.672895	0.731392	0.802012	0.849947	0.819699	0.844447	0.866508	0.852947	0.80795	0.758578	0.834385	0.710268	0.715955	0.797388	0.755578	0.775827	0.837385	0.799513	0.890069	0.777764	0.725267	0.821886	0.772452	0.842197	0.866883	0.809387
A030764	0.847885	0.831761	0	0.835698	0.855322	0.829511	0.806325	0.837635	0.794388	0.881445	0.931379	0.923567	0.856196	0.927942	0.849509	0.867508	0.911256	0.87807	0.885257	0.879258	0.614712	0.88357	0.837948	0.835823	0.783201	0.788013	0.867071	0.891569	0.863509	0.663646	0.875945	0.849759	0.848884	0.894632	0.857009	0.83726	0.810199	0.796575	0.7972	0.852009	0.818324	0.902256	0.839073	0.783389	0.826823	0.799888	0.881882	0.844885	0.851884
A033935	0.740204	0.755265	0.835698	0	0.738391	0.670021	0.80345	0.694582	0.75289	0.733892	0.914255	0.87632	0.713955	0.908006	0.729517	0.717268	0.863009	0.850759	0.83276	0.845885	0.820136	0.696206	0.719143	0.741704	0.751453	0.840385	0.813387	0.857884	0.792013	0.769827	0.691894	0.848697	0.722205	0.867883	0.769327	0.631648	0.723205	0.667021	0.744203	0.741641	0.747141	0.88082	0.718955	0.802637	0.738641	0.727455	0.823449	0.833885	0.706768
A036525	0.722267	0.820574	0.855322	0.738391	0	0.67352	0.700269	0.704956	0.698769	0.755953	0.858259	0.828073	0.690457	0.790201	0.701644	0.665458	0.790951	0.805137	0.648209	0.826386	0.83451	0.786701	0.683332	0.668708	0.663396	0.891944	0.84251	0.818574	0.64396	0.863321	0.607337	0.848759	0.625023	0.717768	0.737766	0.669583	0.671708	0.761265	0.654022	0.644647	0.695582	0.849509	0.803075	0.754203	0.59815	0.712205	0.72008	0.83201	0.708706
A038055	0.677645	0.814449	0.829511	0.670021	0.67352	0	0.716455	0.68702	0.686332	0.695519	0.891694	0.805325	0.665521	0.857696	0.662209	0.608524	0.892194	0.778014	0.868508	0.808199	0.816636	0.592088	0.678708	0.749016	0.750578	0.884445	0.80345	0.758765	0.75389	0.848322	0.609399	0.842072	0.72408	0.766515	0.779639	0.606837	0.665958	0.672083	0.690769	0.703706	0.709206	0.869633	0.788826	0.782889	0.75714	0.664708	0.767952	0.800137	0.685395
A044744	0.8002	0.769327	0.806325	0.80345	0.700269	0.716455	0	0.727892	0.781451	0.75539	0.84576	0.832323	0.689082	0.861634	0.777701	0.697456	0.799075	0.791138	0.792575	0.877695	0.847322	0.791201	0.743641	0.642647	0.689769	0.931942	0.790888	0.844697	0.758765	0.891819	0.790826	0.83951	0.599713	0.671396	0.730892	0.719643	0.72758	0.779764	0.683832	0.79345	0.727955	0.863509	0.803575	0.750391	0.8002	0.739391	0.661209	0.834323	0.782014
A044884	0.645022	0.791951	0.837635	0.694582	0.704956	0.68702	0.727892	0	0.730704	0.754828	0.898319	0.835698	0.677083	0.904506	0.648272	0.682895	0.861071	0.807512	0.864133	0.830448	0.813387	0.715705	0.652522	0.688707	0.708956	0.888632	0.732204	0.83751	0.740641	0.819324	0.740829	0.812637	0.695269	0.858384	0.727642	0.723455	0.667458	0.736141	0.623774	0.677645	0.733079	0.871633	0.708768	0.72633	0.756453	0.682707	0.755515	0.789076	0.677645
A050609	0.757578	0.824511	0.794388	0.75289	0.698769	0.686332	0.781451	0.730704	0	0.783576	0.923817	0.809949	0.72533	0.811762	0.706456	0.720705	0.905943	0.767452	0.87657	0.821886	0.769077	0.789326	0.704331	0.769452	0.714518	0.857071	0.8037	0.745703	0.718205	0.822011	0.704081	0.796888	0.734704	0.797325	0.828198	0.740579	0.67277	0.725892	0.703206	0.706706	0.720767	0.84376	0.742641	0.793513	0.75489	0.761452	0.782014	0.796888	0.652647
A050953	0.746453	0.842885	0.881445	0.733892	0.755953	0.695519	0.75539	0.754828	0.783576	0	0.870696	0.855697	0.638023	0.827886	0.773764	0.657959	0.819824	0.858884	0.788201	0.844697	0.869821	0.75864	0.656834	0.778326	0.764015	0.92088	0.789576	0.778389	0.732892	0.885257	0.737704	0.84751	0.749641	0.799138	0.790513	0.685082	0.689019	0.723455	0.802075	0.776639	0.721017	0.83226	0.843635	0.814074	0.798325	0.720767	0.817824	0.884695	0.731517
A057109	0.917943	0.88282	0.931379	0.914255	0.858259	0.891694	0.84576	0.898319	0.923817	0.870696	0	0.861009	0.925505	0.829886	0.862509	0.92763	0.646835	0.768264	0.760015	0.967752	0.951753	0.921755	0.867321	0.846635	0.892569	0.970314	0.939691	0.840697	0.877508	0.936066	0.925255	0.96069	0.881882	0.690394	0.806887	0.910318	0.901194	0.945941	0.860696	0.832698	0.88532	0.861946	0.929067	0.900069	0.868258	0.737016	0.956753	0.953503	0.921067
A060782	0.871321	0.828823	0.923567	0.87632	0.828073	0.805325	0.832323	0.835698	0.809949	0.855697	0.861009	0	0.8062	0.84051	0.8062	0.861259	0.778139	0.802825	0.856009	0.946566	0.936504	0.824636	0.727642	0.828073	0.845885	0.96319	0.921442	0.737016	0.809762	0.924005	0.850197	0.909131	0.879445	0.830573	0.913318	0.892757	0.874008	0.855884	0.849822	0.769077	0.814699	0.91438	0.880945	0.832073	0.885945	0.799138	0.897756	0.92713	0.805325
A062082	0.715143	0.711581	0.856196	0.713955	0.690457	0.665521	0.689082	0.677083	0.72533	0.638023	0.925505	0.8062	0	0.892132	0.68677	0.627086	0.893569	0.809387	0.88557	0.824761	0.851259	0.751266	0.71508	0.652772	0.666146	0.897944	0.759203	0.849447	0.760827	0.860196	0.760765	0.80345	0.706393	0.806262	0.633835	0.567965	0.620774	0.708706	0.713268	0.768639	0.796325	0.875508	0.728892	0.703894	0.793388	0.650397	0.713705	0.832635	0.669708
A067019	0.920755	0.912568	0.927942	0.908006	0.790201	0.857696	0.861634	0.904506	0.811762	0.827886	0.829886	0.84051	0.892132	0	0.88607	0.906568	0.868883	0.844635	0.842572	0.961565	0.95894	0.939879	0.883632	0.866508	0.863134	0.971627	0.95569	0.696644	0.838323	0.913693	0.888819	0.949128	0.888257	0.852509	0.88532	0.886195	0.883195	0.920442	0.872383	0.839323	0.900256	0.877633	0.955815	0.915755	0.847447	0.87607	0.918005	0.957565	0.888694
A070042	0.655022	0.751516	0.849509	0.729517	0.701644	0.662209	0.777701	0.648272	0.706456	0.773764	0.862509	0.8062	0.68677	0.88607	0	0.704706	0.857196	0.711518	0.813699	0.825948	0.824948	0.642147	0.651147	0.758765	0.776264	0.816761	0.719143	0.724767	0.758015	0.842072	0.764327	0.83351	0.730142	0.732392	0.807325	0.691207	0.637898	0.741329	0.685145	0.672833	0.681457	0.88007	0.745391	0.757703	0.787263	0.623711	0.808137	0.835198	0.674458
A073107	0.695832	0.857884	0.867508	0.717268	0.665458	0.608524	0.697456	0.682895	0.720705	0.657959	0.92763	0.861259	0.627086	0.906568	0.704706	0	0.934442	0.837323	0.858509	0.772514	0.824698	0.702894	0.735079	0.750016	0.747016	0.870008	0.733454	0.826073	0.767015	0.843197	0.693832	0.804887	0.75789	0.794388	0.757453	0.692082	0.702644	0.707768	0.723267	0.771827	0.747703	0.878633	0.757078	0.760952	0.821886	0.710081	0.788638	0.831698	0.696456
A075622	0.886695	0.889444	0.911256	0.863009	0.790951	0.892194	0.799075	0.861071	0.905943	0.819824	0.646835	0.778139	0.893569	0.868883	0.857196	0.934442	0	0.771952	0.648772	0.978001	0.910568	0.902756	0.844135	0.863884	0.859821	0.991063	0.933379	0.808137	0.804575	0.91888	0.808449	0.959315	0.818761	0.680895	0.889819	0.923755	0.884507	0.923255	0.849884	0.774202	0.859509	0.914568	0.914693	0.864758	0.788951	0.705768	0.886882	0.939191	0.863321
A098779	0.666646	0.855884	0.87807	0.850759	0.805137	0.778014	0.791138	0.807512	0.767452	0.858884	0.768264	0.802825	0.809387	0.844635	0.711518	0.837323	0.771952	0	0.806825	0.898069	0.88282	0.791013	0.784138	0.844197	0.843197	0.927317	0.88032	0.694394	0.774514	0.921692	0.788826	0.924442	0.829948	0.640085	0.902506	0.834448	0.84126	0.852572	0.755703	0.744453	0.64196	0.875383	0.875008	0.867321	0.774639	0.613962	0.756765	0.891444	0.850009
A122823	0.868571	0.865633	0.885257	0.83276	0.648209	0.868508	0.792575	0.864133	0.87657	0.788201	0.760015	0.856009	0.88557	0.842572	0.813699	0.858509	0.648772	0.806825	0	0.935067	0.896819	0.906256	0.765077	0.789451	0.779826	0.956003	0.914443	0.695707	0.613462	0.921067	0.735767	0.921255	0.743516	0.600337	0.787951	0.858634	0.857071	0.861134	0.778014	0.781139	0.667646	0.854509	0.910193	0.851072	0.677395	0.750141	0.83801	0.898381	0.858884
A145315	0.820324	0.893382	0.879258	0.845885	0.826386	0.808199	0.877695	0.830448	0.821886	0.844697	0.967752	0.946566	0.824761	0.961565	0.825948	0.772514	0.978001	0.898069	0.935067	0	0.733704	0.822574	0.807825	0.879383	0.877945	0.620649	0.869196	0.923942	0.88757	0.810574	0.823699	0.896506	0.857196	0.907818	0.888694	0.819824	0.838948	0.818324	0.848259	0.858321	0.832135	0.943754	0.849259	0.893319	0.845697	0.815949	0.898756	0.671396	0.843885
A145678	0.813387	0.864196	0.614712	0.820136	0.83451	0.816636	0.847322	0.813387	0.769077	0.869821	0.951753	0.936504	0.851259	0.95894	0.824948	0.824698	0.910568	0.88282	0.896819	0.733704	0	0.864758	0.829698	0.842822	0.805887	0.649772	0.83651	0.91338	0.84751	0.63846	0.849134	0.846135	0.83701	0.897131	0.860134	0.819011	0.794575	0.806825	0.794325	0.850384	0.813012	0.908568	0.867758	0.80245	0.816136	0.787076	0.855384	0.710331	0.838073
A153254	0.712768	0.821949	0.88357	0.696206	0.786701	0.592088	0.791201	0.715705	0.789326	0.75864	0.921755	0.824636	0.751266	0.939879	0.642147	0.702894	0.902756	0.791013	0.906256	0.822574	0.864758	0	0.68152	0.751016	0.795263	0.870571	0.760702	0.796263	0.838698	0.851759	0.63771	0.830511	0.743641	0.820511	0.805637	0.656646	0.705081	0.636335	0.701956	0.763577	0.747828	0.885445	0.736454	0.793638	0.818261	0.617211	0.825761	0.871821	0.733954
A160364	0.692019	0.786513	0.837948	0.719143	0.683332	0.678708	0.743641	0.652522	0.704331	0.656834	0.867321	0.727642	0.71508	0.883632	0.651147	0.735079	0.844135	0.784138	0.765077	0.807825	0.829698	0.68152	0	0.672583	0.775264	0.873508	0.783139	0.699581	0.655647	0.84251	0.68152	0.830761	0.660521	0.738891	0.790826	0.711018	0.658521	0.721392	0.651959	0.686395	0.620961	0.873258	0.75939	0.776826	0.751641	0.628461	0.829511	0.842885	0.656084
A162124	0.793575	0.672895	0.835823	0.741704	0.668708	0.749016	0.642647	0.688707	0.769452	0.778326	0.846635	0.828073	0.652772	0.866508	0.758765	0.750016	0.863884	0.844197	0.789451	0.879383	0.842822	0.751016	0.672583	0	0.664833	0.893007	0.791701	0.830886	0.812762	0.857696	0.808574	0.813574	0.610212	0.778639	0.578839	0.631961	0.629898	0.769139	0.700831	0.761015	0.755328	0.819886	0.759453	0.748953	0.699456	0.747766	0.680895	0.823011	0.714643
A164294	0.751453	0.731392	0.783201	0.751453	0.663396	0.750578	0.689769	0.708956	0.714518	0.764015	0.892569	0.845885	0.666146	0.863134	0.776264	0.747016	0.859821	0.843197	0.779826	0.877945	0.805887	0.795263	0.775264	0.664833	0	0.908506	0.808574	0.784451	0.758765	0.859571	0.837385	0.724705	0.686832	0.799763	0.704831	0.741391	0.690769	0.707581	0.680207	0.769139	0.792388	0.807012	0.76389	0.612024	0.765702	0.71333	0.582776	0.815512	0.76789
A174676	0.88482	0.802012	0.788013	0.840385	0.891944	0.884445	0.931942	0.888632	0.857071	0.92088	0.970314	0.96319	0.897944	0.971627	0.816761	0.870008	0.991063	0.927317	0.956003	0.620649	0.649772	0.870571	0.873508	0.893007	0.908506	0	0.888132	0.942816	0.920005	0.679833	0.901944	0.895069	0.889194	0.945441	0.917505	0.884445	0.885757	0.884632	0.889882	0.908631	0.897819	0.961815	0.870196	0.914068	0.897881	0.888132	0.935004	0.644272	0.904193
A188358	0.764327	0.849947	0.867071	0.813387	0.84251	0.80345	0.790888	0.732204	0.8037	0.789576	0.939691	0.921442	0.759203	0.95569	0.719143	0.733454	0.933379	0.88032	0.914443	0.869196	0.83651	0.760702	0.783139	0.791701	0.808574	0.888132	0	0.901881	0.861321	0.864883	0.870508	0.842135	0.793763	0.875195	0.79345	0.788326	0.708581	0.746141	0.687582	0.83651	0.839823	0.875508	0.764452	0.782826	0.877445	0.792638	0.860571	0.812324	0.827323
A196264	0.822824	0.819699	0.891569	0.857884	0.818574	0.758765	0.844697	0.83751	0.745703	0.778389	0.840697	0.737016	0.849447	0.696644	0.724767	0.826073	0.808137	0.694394	0.695707	0.923942	0.91338	0.796263	0.699581	0.830886	0.784451	0.942816	0.901881	0	0.692269	0.92638	0.802262	0.901694	0.814762	0.642897	0.862134	0.858071	0.833323	0.846447	0.785763	0.746766	0.692144	0.897319	0.88382	0.826073	0.880945	0.751328	0.877633	0.920192	0.834198
A220099	0.787451	0.844447	0.863509	0.792013	0.64396	0.75389	0.758765	0.740641	0.718205	0.732892	0.877508	0.809762	0.760827	0.838323	0.758015	0.767015	0.804575	0.774514	0.613462	0.88757	0.84751	0.838698	0.655647	0.812762	0.758765	0.920005	0.861321	0.692269	0	0.864946	0.709643	0.841385	0.707331	0.655959	0.818511	0.803575	0.761015	0.804012	0.639085	0.678208	0.661396	0.890382	0.813512	0.76714	0.810574	0.754953	0.788263	0.837385	0.735829
A232202	0.851822	0.866508	0.663646	0.769827	0.863321	0.848322	0.891819	0.819324	0.822011	0.885257	0.936066	0.924005	0.860196	0.913693	0.842072	0.843197	0.91888	0.921692	0.921067	0.810574	0.63846	0.851759	0.84251	0.857696	0.859571	0.679833	0.864883	0.92638	0.864946	0	0.875633	0.868821	0.843885	0.942066	0.875945	0.862071	0.811137	0.832135	0.825386	0.874133	0.852134	0.922442	0.812449	0.846322	0.84676	0.810387	0.895257	0.785263	0.83451
A243877	0.753765	0.852947	0.875945	0.691894	0.607337	0.609399	0.790826	0.740829	0.704081	0.737704	0.925255	0.850197	0.760765	0.888819	0.764327	0.693832	0.808449	0.788826	0.735767	0.823699	0.849134	0.63771	0.68152	0.808574	0.837385	0.901944	0.870508	0.802262	0.709643	0.875633	0	0.873133	0.746453	0.786263	0.839385	0.689707	0.730704	0.685395	0.742704	0.703081	0.713955	0.922567	0.829886	0.847385	0.671083	0.689957	0.821074	0.852447	0.72333
A246496	0.842822	0.80795	0.849759	0.848697	0.848759	0.842072	0.83951	0.812637	0.796888	0.84751	0.96069	0.909131	0.80345	0.949128	0.83351	0.804887	0.959315	0.924442	0.921255	0.896506	0.846135	0.830511	0.830761	0.813574	0.724705	0.895069	0.842135	0.901694	0.841385	0.868821	0.873133	0	0.815762	0.945253	0.824761	0.816574	0.790013	0.655147	0.785326	0.83951	0.873195	0.848822	0.768514	0.748578	0.864133	0.820824	0.880445	0.862384	0.810699
A269761	0.688082	0.758578	0.848884	0.722205	0.625023	0.72408	0.599713	0.695269	0.734704	0.749641	0.881882	0.879445	0.706393	0.888257	0.730142	0.75789	0.818761	0.829948	0.743516	0.857196	0.83701	0.743641	0.660521	0.610212	0.686832	0.889194	0.793763	0.814762	0.707331	0.843885	0.746453	0.815762	0	0.694019	0.713018	0.696706	0.627961	0.714143	0.611962	0.737266	0.697581	0.806512	0.748828	0.744141	0.733142	0.691832	0.730392	0.830073	0.755265
A294176	0.778264	0.834385	0.894632	0.867883	0.717768	0.766515	0.671396	0.858384	0.797325	0.799138	0.690394	0.830573	0.806262	0.852509	0.732392	0.794388	0.680895	0.640085	0.600337	0.907818	0.897131	0.820511	0.738891	0.778639	0.799763	0.945441	0.875195	0.642897	0.655959	0.942066	0.786263	0.945253	0.694019	0	0.828386	0.821386	0.833323	0.861946	0.75539	0.745516	0.672083	0.899569	0.910256	0.846885	0.833948	0.629711	0.724955	0.901881	0.842135
A310741	0.834448	0.710268	0.857009	0.769327	0.737766	0.779639	0.730892	0.727642	0.828198	0.790513	0.806887	0.913318	0.633835	0.88532	0.807325	0.757453	0.889819	0.902506	0.787951	0.888694	0.860134	0.805637	0.790826	0.578839	0.704831	0.917505	0.79345	0.862134	0.818511	0.875945	0.839385	0.824761	0.713018	0.828386	0	0.690769	0.701019	0.795013	0.719205	0.839885	0.803262	0.812262	0.783264	0.729454	0.750141	0.793575	0.812012	0.838323	0.801825
A325255	0.736516	0.715955	0.83726	0.631648	0.669583	0.606837	0.719643	0.723455	0.740579	0.685082	0.910318	0.892757	0.567965	0.886195	0.691207	0.692082	0.923755	0.834448	0.858634	0.819824	0.819011	0.656646	0.711018	0.631961	0.741391	0.884445	0.788326	0.858071	0.803575	0.862071	0.689707	0.816574	0.696706	0.821386	0.690769	0	0.582089	0.638773	0.681082	0.777451	0.753015	0.877445	0.728642	0.760015	0.713643	0.620399	0.783389	0.80445	0.670021
A354423	0.691269	0.797388	0.810199	0.723205	0.671708	0.665958	0.72758	0.667458	0.67277	0.689019	0.901194	0.874008	0.620774	0.883195	0.637898	0.702644	0.884507	0.84126	0.857071	0.838948	0.794575	0.705081	0.658521	0.629898	0.690769	0.885757	0.708581	0.833323	0.761015	0.811137	0.730704	0.790013	0.627961	0.833323	0.701019	0.582089	0	0.701394	0.582714	0.740329	0.759265	0.870258	0.739579	0.682832	0.736829	0.650647	0.75939	0.792575	0.679145
A402483	0.745703	0.755578	0.796575	0.667021	0.761265	0.672083	0.779764	0.736141	0.725892	0.723455	0.945941	0.855884	0.708706	0.920442	0.741329	0.707768	0.923255	0.852572	0.861134	0.818324	0.806825	0.636335	0.721392	0.769139	0.707581	0.884632	0.746141	0.846447	0.804012	0.832135	0.685395	0.655147	0.714143	0.861946	0.795013	0.638773	0.701394	0	0.702831	0.785763	0.75814	0.795825	0.728204	0.701081	0.774577	0.673458	0.829573	0.822824	0.714893
A412929	0.658084	0.775827	0.7972	0.744203	0.654022	0.690769	0.683832	0.623774	0.703206	0.802075	0.860696	0.849822	0.713268	0.872383	0.685145	0.723267	0.849884	0.755703	0.778014	0.848259	0.794325	0.701956	0.651959	0.700831	0.680207	0.889882	0.687582	0.785763	0.639085	0.825386	0.742704	0.785326	0.611962	0.75539	0.719205	0.681082	0.582714	0.702831	0	0.711143	0.710456	0.823199	0.734079	0.627461	0.776076	0.636148	0.789138	0.782514	0.731767
A427661	0.759953	0.837385	0.852009	0.741641	0.644647	0.703706	0.79345	0.677645	0.706706	0.776639	0.832698	0.769077	0.768639	0.839323	0.672833	0.771827	0.774202	0.744453	0.781139	0.858321	0.850384	0.763577	0.686395	0.761015	0.769139	0.908631	0.83651	0.746766	0.678208	0.874133	0.703081	0.83951	0.737266	0.745516	0.839885	0.777451	0.740329	0.785763	0.711143	0	0.710018	0.880632	0.820511	0.732204	0.726642	0.670458	0.834823	0.851947	0.695707
A427765	0.682832	0.799513	0.818324	0.747141	0.695582	0.709206	0.727955	0.733079	0.720767	0.721017	0.88532	0.814699	0.796325	0.900256	0.681457	0.747703	0.859509	0.64196	0.667646	0.832135	0.813012	0.747828	0.620961	0.755328	0.792388	0.897819	0.839823	0.692144	0.661396	0.852134	0.713955	0.873195	0.697581	0.672083	0.803262	0.753015	0.759265	0.75814	0.710456	0.710018	0	0.885132	0.815074	0.830886	0.655022	0.697581	0.7932	0.829698	0.749828
A428649	0.843072	0.890069	0.902256	0.88082	0.849509	0.869633	0.863509	0.871633	0.84376	0.83226	0.861946	0.91438	0.875508	0.877633	0.88007	0.878633	0.914568	0.875383	0.854509	0.943754	0.908568	0.885445	0.873258	0.819886	0.807012	0.961815	0.875508	0.897319	0.890382	0.922442	0.922567	0.848822	0.806512	0.899569	0.812262	0.877445	0.870258	0.795825	0.823199	0.880632	0.885132	0	0.872945	0.825386	0.851447	0.872758	0.909881	0.918005	0.861946
A473825	0.765765	0.777764	0.839073	0.718955	0.803075	0.788826	0.803575	0.708768	0.742641	0.843635	0.929067	0.880945	0.728892	0.955815	0.745391	0.757078	0.914693	0.875008	0.910193	0.849259	0.867758	0.736454	0.75939	0.759453	0.76389	0.870196	0.764452	0.88382	0.813512	0.812449	0.829886	0.768514	0.748828	0.910256	0.783264	0.728642	0.739579	0.728204	0.734079	0.820511	0.815074	0.872945	0	0.719393	0.839198	0.744766	0.855697	0.84776	0.771264
A475556	0.749891	0.725267	0.783389	0.802637	0.754203	0.782889	0.750391	0.72633	0.793513	0.814074	0.900069	0.832073	0.703894	0.915755	0.757703	0.760952	0.864758	0.867321	0.851072	0.893319	0.80245	0.793638	0.776826	0.748953	0.612024	0.914068	0.782826	0.826073	0.76714	0.846322	0.847385	0.748578	0.744141	0.846885	0.729454	0.760015	0.682832	0.701081	0.627461	0.732204	0.830886	0.825386	0.719393	0	0.84151	0.702081	0.853509	0.850697	0.755203
A479066	0.707018	0.821886	0.826823	0.738641	0.59815	0.75714	0.8002	0.756453	0.75489	0.798325	0.868258	0.885945	0.793388	0.847447	0.787263	0.821886	0.788951	0.774639	0.677395	0.845697	0.816136	0.818261	0.751641	0.699456	0.765702	0.897881	0.877445	0.880945	0.810574	0.84676	0.671083	0.864133	0.733142	0.833948	0.750141	0.713643	0.736829	0.774577	0.776076	0.726642	0.655022	0.851447	0.839198	0.84151	0	0.775639	0.824198	0.835948	0.736016
A496693	0.689644	0.772452	0.799888	0.727455	0.712205	0.664708	0.739391	0.682707	0.761452	0.720767	0.737016	0.799138	0.650397	0.87607	0.623711	0.710081	0.705768	0.613962	0.750141	0.815949	0.787076	0.617211	0.628461	0.747766	0.71333	0.888132	0.792638	0.751328	0.754953	0.810387	0.689957	0.820824	0.691832	0.629711	0.793575	0.620399	0.650647	0.673458	0.636148	0.670458	0.697581	0.872758	0.744766	0.702081	0.775639	0	0.753953	0.838448	0.711018
A510821	0.778576	0.842197	0.881882	0.823449	0.72008	0.767952	0.661209	0.755515	0.782014	0.817824	0.956753	0.897756	0.713705	0.918005	0.808137	0.788638	0.886882	0.756765	0.83801	0.898756	0.855384	0.825761	0.829511	0.680895	0.582776	0.935004	0.860571	0.877633	0.788263	0.895257	0.821074	0.880445	0.730392	0.724955	0.812012	0.783389	0.75939	0.829573	0.789138	0.834823	0.7932	0.909881	0.855697	0.853509	0.824198	0.753953	0	0.840885	0.8042
A528471	0.830823	0.866883	0.844885	0.833885	0.83201	0.800137	0.834323	0.789076	0.796888	0.884695	0.953503	0.92713	0.832635	0.957565	0.835198	0.831698	0.939191	0.891444	0.898381	0.671396	0.710331	0.871821	0.842885	0.823011	0.815512	0.644272	0.812324	0.920192	0.837385	0.785263	0.852447	0.862384	0.830073	0.901881	0.838323	0.80445	0.792575	0.822824	0.782514	0.851947	0.829698	0.918005	0.84776	0.850697	0.835948	0.838448	0.840885	0	0.824386
A531166	0.749516	0.809387	0.851884	0.706768	0.708706	0.685395	0.782014	0.677645	0.652647	0.731517	0.921067	0.805325	0.669708	0.888694	0.674458	0.696456	0.863321	0.850009	0.858884	0.843885	0.838073	0.733954	0.656084	0.714643	0.76789	0.904193	0.827323	0.834198	0.735829	0.83451	0.72333	0.810699	0.755265	0.842135	0.801825	0.670021	0.679145	0.714893	0.731767	0.695707	0.749828	0.861946	0.771264	0.755203	0.736016	0.711018	0.8042	0.824386	0
A580599	0.747828	0.790701	0.798388	0.723892	0.763827	0.598713	0.798138	0.717268	0.762577	0.765265	0.926567	0.855197	0.759328	0.940254	0.737454	0.71783	0.916443	0.877695	0.869821	0.808324	0.791263	0.628898	0.696519	0.749516	0.774639	0.858134	0.753078	0.845822	0.813824	0.815887	0.612524	0.79995	0.689144	0.84651	0.783889	0.680082	0.703456	0.575714	0.710643	0.771827	0.774577	0.893444	0.745391	0.750578	0.76514	0.651334	0.841885	0.785826	0.711331
A613430	0.789888	0.776701	0.829573	0.773827	0.697644	0.750391	0.706456	0.745203	0.761952	0.828073	0.801825	0.746766	0.780826	0.877695	0.64721	0.790388	0.770702	0.743454	0.707706	0.854947	0.838635	0.690832	0.71883	0.67502	0.769952	0.897631	0.818261	0.766577	0.794075	0.850197	0.775577	0.849572	0.691769	0.620524	0.796825	0.739516	0.728767	0.750453	0.766952	0.696831	0.678145	0.905381	0.768327	0.812637	0.723205	0.617711	0.709956	0.859196	0.756203
A615240	0.697956	0.869633	0.896256	0.751203	0.756953	0.67902	0.79945	0.739329	0.783201	0.681582	0.944191	0.87807	0.675833	0.922255	0.76064	0.691207	0.906193	0.831136	0.935129	0.833385	0.859946	0.696331	0.68077	0.830323	0.648397	0.908256	0.816761	0.856446	0.834635	0.88607	0.703019	0.867633	0.752828	0.84751	0.850822	0.694519	0.738641	0.742766	0.778889	0.783264	0.828573	0.916005	0.80295	0.833385	0.844072	0.667958	0.540966	0.88332	0.752015
A637654	0.817761	0.781764	0.829448	0.836385	0.797325	0.781014	0.675895	0.757765	0.799888	0.792013	0.92038	0.860759	0.762452	0.938504	0.766077	0.811699	0.902631	0.846072	0.851447	0.869008	0.854384	0.699081	0.755203	0.702894	0.782701	0.835385	0.83551	0.829698	0.849197	0.88007	0.760702	0.849447	0.720392	0.781139	0.786951	0.686395	0.764952	0.819511	0.766765	0.806637	0.764202	0.912443	0.807325	0.787826	0.803512	0.695207	0.767515	0.833073	0.816386
A646643	0.876695	0.790701	0.868133	0.848447	0.859821	0.846385	0.725517	0.827011	0.804012	0.879258	0.696706	0.800512	0.823386	0.84276	0.782639	0.860071	0.721267	0.719768	0.822636	0.935629	0.895319	0.851072	0.768389	0.828073	0.813949	0.938191	0.877945	0.775952	0.766327	0.899131	0.864321	0.867446	0.744328	0.76614	0.851884	0.859321	0.840635	0.848384	0.786701	0.749703	0.824823	0.896944	0.824198	0.821261	0.889069	0.710206	0.881257	0.893257	0.817261
A649768	0.809137	0.851197	0.876883	0.79895	0.71983	0.789701	0.780826	0.848822	0.785513	0.719018	0.824698	0.839635	0.771764	0.828823	0.846635	0.767015	0.821199	0.884507	0.776639	0.892507	0.88182	0.897319	0.83376	0.808012	0.657959	0.927692	0.878633	0.872445	0.803825	0.897319	0.769577	0.891757	0.771264	0.811137	0.819574	0.809449	0.819074	0.826698	0.825073	0.8067	0.795138	0.849947	0.891819	0.84176	0.781639	0.816511	0.666146	0.900506	0.829198
A653385	0.752953	0.812074	0.800262	0.734392	0.705643	0.63496	0.697144	0.709581	0.758515	0.685082	0.908131	0.850134	0.733329	0.863259	0.708768	0.710643	0.912255	0.7962	0.807137	0.828948	0.822449	0.735579	0.662396	0.759265	0.751766	0.902819	0.779701	0.740516	0.768702	0.844947	0.741204	0.856946	0.766515	0.767077	0.824261	0.670021	0.716205	0.727017	0.712018	0.738141	0.665771	0.884007	0.820136	0.813262	0.789201	0.695082	0.800137	0.852384	0.701956
A656520	0.830636	0.810449	0.868946	0.843947	0.824761	0.751828	0.816699	0.826636	0.822949	0.793075	0.876383	0.87757	0.830761	0.878883	0.828511	0.831448	0.913755	0.910006	0.880632	0.91238	0.889569	0.870383	0.847885	0.820824	0.746266	0.922317	0.859384	0.871508	0.833698	0.859196	0.894444	0.766452	0.815887	0.909006	0.831073	0.815262	0.786451	0.76114	0.815262	0.84251	0.883195	0.71933	0.842635	0.726392	0.847135	0.865946	0.891819	0.865696	0.818761
A664331	0.659209	0.796575	0.812199	0.745578	0.650834	0.678395	0.735267	0.631336	0.724892	0.758265	0.937754	0.878758	0.661146	0.914943	0.651834	0.680082	0.898569	0.83501	0.838698	0.810012	0.812387	0.750578	0.670896	0.719518	0.743454	0.885382	0.711018	0.856571	0.735204	0.842947	0.747641	0.791388	0.657084	0.797138	0.778389	0.652147	0.594275	0.676645	0.651084	0.731767	0.750891	0.887945	0.711081	0.721705	0.740329	0.684832	0.776576	0.781701	0.661271
A686193	0.68702	0.767265	0.817261	0.72733	0.618649	0.675958	0.717955	0.669521	0.63646	0.669458	0.815199	0.801075	0.682145	0.859634	0.619899	0.685457	0.823324	0.744203	0.652959	0.83401	0.811074	0.748953	0.578401	0.716643	0.629398	0.882757	0.744078	0.613024	0.560965	0.855447	0.684645	0.76239	0.644147	0.607087	0.72758	0.723517	0.661834	0.719643	0.602775	0.63921	0.5949	0.811512	0.758453	0.679708	0.749703	0.684957	0.773389	0.815762	0.712955
A690792	0.655459	0.742329	0.829386	0.753578	0.561527	0.64471	0.724205	0.639273	0.664583	0.729392	0.912943	0.842885	0.622274	0.867758	0.587401	0.647397	0.932692	0.817324	0.768139	0.824698	0.819949	0.748266	0.688394	0.666708	0.642272	0.881882	0.770514	0.777826	0.658834	0.849322	0.718143	0.765452	0.616149	0.734267	0.732079	0.584838	0.594838	0.708018	0.629398	0.700769	0.696144	0.867571	0.733517	0.674458	0.751766	0.692144	0.700206	0.820449	0.700769
A717492	0.825636	0.826261	0.910256	0.876258	0.757578	0.798763	0.669896	0.837823	0.875883	0.840635	0.710706	0.816386	0.761077	0.825636	0.767077	0.841822	0.772264	0.734642	0.714455	0.939629	0.914255	0.792888	0.815512	0.744453	0.779889	0.96344	0.878883	0.756765	0.822949	0.934379	0.83926	0.937941	0.736704	0.575402	0.711331	0.741766	0.795138	0.859446	0.782639	0.772577	0.814012	0.857509	0.899819	0.865446	0.8072	0.675458	0.742891	0.912693	0.830198
A723787	0.705018	0.695519	0.736766	0.729142	0.742079	0.630648	0.707893	0.645897	0.675958	0.75364	0.861321	0.797825	0.72608	0.879195	0.701144	0.719205	0.837948	0.814324	0.806887	0.818386	0.734954	0.730079	0.696956	0.707331	0.602712	0.831073	0.706893	0.760515	0.721142	0.784138	0.76789	0.663709	0.71258	0.80745	0.726705	0.740829	0.666771	0.648647	0.619274	0.704018	0.730142	0.809637	0.707081	0.618899	0.776201	0.684957	0.788701	0.762265	0.727017
A732558	0.934129	0.916505	0.901881	0.890569	0.867383	0.910943	0.918318	0.897756	0.80645	0.896631	0.786076	0.808512	0.912193	0.902506	0.856884	0.925067	0.728642	0.805137	0.751953	0.963127	0.91538	0.92663	0.898756	0.929192	0.909568	0.971564	0.951191	0.871571	0.830511	0.91363	0.879758	0.928067	0.924005	0.826698	0.950691	0.943566	0.907318	0.890194	0.870196	0.779264	0.851384	0.887507	0.938754	0.899444	0.855134	0.770264	0.941566	0.922005	0.786513
A745433	0.699144	0.750266	0.802762	0.750453	0.811199	0.777951	0.825948	0.811699	0.813449	0.855822	0.943129	0.905193	0.798638	0.929129	0.745703	0.850634	0.911881	0.735079	0.913443	0.894819	0.815699	0.816449	0.792388	0.849509	0.784701	0.787138	0.871071	0.836573	0.781701	0.804137	0.846447	0.867571	0.791763	0.850634	0.865383	0.810137	0.783576	0.826136	0.764702	0.823386	0.794763	0.932379	0.813887	0.811699	0.763077	0.795263	0.851947	0.855947	0.810637
A772693	0.848447	0.925005	0.88232	0.867008	0.726705	0.84051	0.775327	0.852759	0.807512	0.853697	0.857571	0.907256	0.826948	0.858196	0.837573	0.838698	0.859446	0.867321	0.902631	0.938879	0.871133	0.915818	0.819386	0.84426	0.805637	0.970002	0.88582	0.900131	0.802012	0.900819	0.851947	0.91488	0.829011	0.876445	0.870508	0.738391	0.71958	0.894757	0.769827	0.786888	0.904193	0.907506	0.907318	0.826761	0.855572	0.8062	0.865196	0.900631	0.796075
A779962	0.664333	0.746391	0.825198	0.637148	0.702331	0.646647	0.680957	0.634773	0.723142	0.681082	0.791826	0.839073	0.682582	0.91413	0.51653	0.671333	0.772702	0.775764	0.694332	0.839448	0.821449	0.633335	0.548153	0.655334	0.761202	0.839135	0.727205	0.710831	0.67402	0.825636	0.729642	0.817761	0.655522	0.696206	0.730642	0.674583	0.597025	0.710831	0.657021	0.658646	0.63496	0.879633	0.698644	0.728892	0.775264	0.615399	0.79745	0.816886	0.652209
A793168	0.722205	0.833198	0.843697	0.770389	0.769952	0.746453	0.842135	0.712205	0.75739	0.791076	0.945128	0.882445	0.76789	0.931879	0.72733	0.751016	0.883882	0.879133	0.865196	0.832073	0.828948	0.679958	0.739266	0.75439	0.760452	0.892632	0.710956	0.888882	0.808699	0.83551	0.79645	0.72083	0.75839	0.884257	0.829261	0.787263	0.710331	0.678833	0.718455	0.72308	0.781326	0.853384	0.739954	0.749203	0.753953	0.747953	0.835198	0.835198	0.678645
A831537	0.775889	0.856696	0.858571	0.799575	0.766515	0.774514	0.837823	0.75764	0.784513	0.832823	0.931317	0.930504	0.803637	0.92613	0.754828	0.816261	0.946941	0.895819	0.886257	0.848822	0.848009	0.791326	0.750328	0.830448	0.827511	0.87932	0.823199	0.88707	0.820074	0.861884	0.79395	0.84476	0.747328	0.875508	0.829073	0.745266	0.749141	0.771077	0.783826	0.783639	0.80795	0.907693	0.791263	0.842322	0.793638	0.795013	0.882007	0.843947	0.810887
A870542	0.785076	0.907818	0.772014	0.827573	0.837448	0.793825	0.880132	0.800825	0.838698	0.811324	0.970689	0.931067	0.843135	0.961315	0.794638	0.778639	0.946253	0.918755	0.92113	0.812137	0.718143	0.760327	0.752703	0.855759	0.869508	0.802575	0.821949	0.908506	0.859509	0.785701	0.812449	0.868696	0.822449	0.91288	0.877195	0.771264	0.774014	0.788576	0.798513	0.845197	0.833448	0.928004	0.763452	0.819199	0.855072	0.761265	0.896881	0.706268	0.801825
A889338	0.740141	0.826636	0.838635	0.773014	0.699769	0.681582	0.763702	0.742329	0.772452	0.654522	0.921942	0.901569	0.748016	0.901881	0.763265	0.700144	0.912193	0.885132	0.776514	0.739891	0.760515	0.784263	0.64571	0.732517	0.800512	0.786951	0.809574	0.779576	0.713518	0.786076	0.722517	0.823449	0.713518	0.748328	0.7952	0.652584	0.697706	0.731454	0.751141	0.76064	0.691769	0.904631	0.825886	0.828823	0.76589	0.749016	0.803637	0.791888	0.696081
A907453	0.753703	0.794575	0.855447	0.798138	0.682145	0.725705	0.640585	0.72183	0.75239	0.765265	0.882382	0.857696	0.707956	0.880695	0.681332	0.697644	0.842072	0.844822	0.805575	0.860071	0.862009	0.757265	0.750203	0.690207	0.677458	0.910318	0.785888	0.822074	0.757015	0.867633	0.784701	0.83701	0.608587	0.765577	0.700644	0.743391	0.668083	0.768202	0.627273	0.773327	0.749828	0.854072	0.734329	0.699894	0.804325	0.760765	0.76464	0.843885	0.813199
A917643	0.812637	0.84501	0.879695	0.823449	0.795138	0.802575	0.714518	0.832135	0.83476	0.766327	0.753203	0.831448	0.808699	0.765577	0.856384	0.810387	0.798763	0.851509	0.829386	0.881695	0.935192	0.785826	0.728142	0.769764	0.832948	0.937129	0.885382	0.794638	0.854634	0.927067	0.812949	0.913505	0.753453	0.818074	0.787076	0.784076	0.813137	0.83876	0.7997	0.790388	0.849447	0.854259	0.847572	0.862946	0.782014	0.758703	0.915255	0.944128	0.820636
A918326	0.723705	0.83401	0.788888	0.742704	0.738016	0.604712	0.811637	0.684145	0.741829	0.724767	0.930254	0.87682	0.760202	0.890757	0.659771	0.642585	0.911756	0.837323	0.886445	0.717643	0.678833	0.608587	0.693394	0.740016	0.804762	0.768202	0.759515	0.84376	0.810012	0.685957	0.664583	0.816261	0.771077	0.854697	0.821449	0.641647	0.682395	0.63821	0.72608	0.772764	0.75564	0.889632	0.757765	0.798013	0.779826	0.648209	0.817324	0.724205	0.716518
A929056	0.785951	0.801512	0.871571	0.835135	0.704393	0.756265	0.554903	0.775264	0.777139	0.815762	0.831698	0.84376	0.747391	0.885445	0.785638	0.723767	0.812137	0.743454	0.788576	0.899631	0.873008	0.810824	0.809449	0.729142	0.724017	0.949566	0.825198	0.796513	0.760015	0.926005	0.816011	0.885382	0.646272	0.651834	0.756578	0.773889	0.828636	0.842947	0.722892	0.803387	0.746078	0.864446	0.818386	0.765265	0.822511	0.746828	0.713205	0.865133	0.823449
A981833	0.751516	0.568464	0.831448	0.706143	0.770827	0.769889	0.767765	0.696394	0.765827	0.791451	0.914255	0.871258	0.740954	0.927817	0.609524	0.76039	0.913755	0.803637	0.881257	0.828636	0.811137	0.742829	0.738704	0.773202	0.807512	0.781701	0.794763	0.848072	0.802825	0.832635	0.786888	0.817886	0.741079	0.858821	0.810387	0.736954	0.722142	0.737641	0.72358	0.800887	0.730204	0.887507	0.742454	0.754703	0.774264	0.71708	0.833573	0.831573	0.764515
B007742	0.814449	0.867321	0.930629	0.88557	0.849197	0.816074	0.770264	0.826761	0.801325	0.819824	0.744641	0.828761	0.810387	0.838323	0.779076	0.778139	0.68202	0.713705	0.787638	0.924692	0.926442	0.849947	0.773577	0.863384	0.871946	0.96619	0.865071	0.776201	0.797763	0.928692	0.841697	0.937191	0.776576	0.684582	0.860884	0.862634	0.789513	0.887257	0.769202	0.756828	0.811012	0.92388	0.902819	0.890382	0.897631	0.676145	0.88532	0.934254	0.833448
B008418	0.728579	0.672083	0.800637	0.748453	0.585213	0.682895	0.652334	0.696394	0.694207	0.702956	0.802012	0.781951	0.708143	0.810262	0.683145	0.708831	0.847635	0.796138	0.602087	0.854697	0.8077	0.760452	0.648397	0.618524	0.587713	0.88357	0.779201	0.710643	0.627086	0.848509	0.740516	0.739141	0.604337	0.652897	0.656334	0.675458	0.682395	0.693957	0.625648	0.71533	0.661521	0.748203	0.741766	0.649772	0.68627	0.708956	0.72633	0.812074	0.709393
B012011	0.743204	0.697081	0.799325	0.628148	0.663146	0.737766	0.685895	0.731454	0.737579	0.762077	0.871633	0.858009	0.736266	0.905506	0.734767	0.717955	0.818011	0.887507	0.762077	0.833135	0.7997	0.762765	0.701269	0.702144	0.604712	0.834635	0.785201	0.834198	0.739954	0.750578	0.778326	0.737579	0.549278	0.803075	0.693394	0.697331	0.689269	0.687145	0.661896	0.762015	0.72533	0.83401	0.664708	0.628211	0.739454	0.664146	0.826823	0.815824	0.745453
B020691	0.783139	0.756953	0.781139	0.703019	0.784951	0.748328	0.850259	0.791263	0.76714	0.801575	0.943691	0.932942	0.785701	0.939754	0.709268	0.745828	0.924005	0.877883	0.927942	0.723892	0.681832	0.769014	0.734954	0.827886	0.84501	0.667083	0.80445	0.897506	0.838573	0.665333	0.780139	0.842072	0.8002	0.885257	0.866321	0.742329	0.735579	0.770889	0.783201	0.809512	0.818261	0.947253	0.772702	0.813699	0.804387	0.730579	0.869696	0.761077	0.767515
B023803	0.728642	0.792138	0.831761	0.641397	0.759953	0.671208	0.746766	0.693144	0.736016	0.711706	0.929317	0.883507	0.666521	0.934942	0.693832	0.650959	0.927442	0.828136	0.902819	0.800887	0.816761	0.678083	0.693144	0.727455	0.750578	0.868821	0.733642	0.874758	0.780639	0.84026	0.707456	0.71533	0.721205	0.880507	0.762952	0.655334	0.660521	0.626461	0.68602	0.769264	0.776264	0.850009	0.678645	0.729454	0.816636	0.663896	0.820636	0.8002	0.704893
B025272	0.765327	0.767952	0.834698	0.730767	0.694957	0.757515	0.775452	0.732954	0.704956	0.79245	0.963815	0.868883	0.741391	0.932067	0.656896	0.732517	0.910943	0.888507	0.821074	0.764765	0.740079	0.734329	0.75739	0.762202	0.748703	0.767265	0.71358	0.899819	0.764577	0.758578	0.757578	0.779264	0.736266	0.862259	0.787326	0.684957	0.667833	0.661771	0.72133	0.751016	0.751266	0.890132	0.734767	0.723455	0.730892	0.735392	0.789013	0.71758	0.747766
B025335	0.875445	0.812449	0.897506	0.847697	0.817136	0.854634	0.745328	0.838885	0.87482	0.803075	0.850697	0.854322	0.841072	0.814074	0.900569	0.88082	0.822386	0.886445	0.840072	0.932879	0.905006	0.835573	0.826011	0.809387	0.795013	0.941816	0.876945	0.868008	0.855259	0.888007	0.84201	0.909693	0.83751	0.84176	0.819199	0.850822	0.867821	0.84126	0.831886	0.859821	0.846885	0.87732	0.867883	0.852884	0.862384	0.818699	0.856509	0.910256	0.84501
B027505	0.875195	0.885695	0.892757	0.870446	0.873133	0.83326	0.857759	0.910318	0.850322	0.851322	0.600712	0.872883	0.875945	0.727017	0.826573	0.880507	0.673083	0.742329	0.763702	0.950878	0.923942	0.895257	0.854634	0.87532	0.828386	0.965815	0.906881	0.79295	0.869071	0.915943	0.893694	0.913755	0.869758	0.663834	0.887382	0.856759	0.87282	0.880882	0.841822	0.79745	0.865196	0.852384	0.929879	0.880507	0.892694	0.709081	0.912818	0.940254	0.877508
B030024	0.675895	0.813949	0.883445	0.740766	0.746328	0.689082	0.732454	0.617836	0.750516	0.708393	0.87657	0.869196	0.694894	0.869071	0.659084	0.720205	0.849947	0.811512	0.908693	0.840072	0.874008	0.675208	0.625461	0.734454	0.768077	0.898069	0.766327	0.80245	0.783326	0.885632	0.739079	0.849822	0.648397	0.8057	0.776889	0.627398	0.661584	0.774952	0.666958	0.708268	0.788826	0.894257	0.738829	0.75514	0.823199	0.666521	0.818261	0.857196	0.709768
B031428	0.727205	0.825448	0.837823	0.692457	0.730517	0.583651	0.779139	0.714268	0.723705	0.624273	0.934004	0.883195	0.68652	0.906693	0.715268	0.667771	0.915755	0.865321	0.811262	0.841635	0.835573	0.680895	0.624086	0.747766	0.724205	0.900006	0.775077	0.784888	0.68727	0.843635	0.645835	0.793075	0.693769	0.809574	0.777826	0.649709	0.648647	0.652647	0.694207	0.683582	0.705768	0.900506	0.764827	0.745016	0.775389	0.697706	0.809949	0.83276	0.686957
B034031	0.697456	0.768827	0.798575	0.726267	0.655459	0.687457	0.63846	0.616961	0.711018	0.709081	0.898194	0.824011	0.697894	0.866696	0.655209	0.64746	0.866071	0.819636	0.759453	0.857509	0.820261	0.724392	0.666458	0.656396	0.688832	0.885507	0.694019	0.770702	0.681895	0.818011	0.777826	0.747953	0.635773	0.75789	0.691019	0.723455	0.639835	0.688269	0.595963	0.725267	0.682145	0.80495	0.731017	0.681957	0.772639	0.729392	0.75689	0.804075	0.672395
B037018	0.76239	0.872195	0.846822	0.711581	0.797263	0.630898	0.813637	0.726205	0.778264	0.739016	0.948316	0.923192	0.761327	0.954503	0.721892	0.727455	0.968689	0.891757	0.934254	0.677145	0.702831	0.649584	0.734892	0.821761	0.841322	0.698144	0.804575	0.919255	0.860509	0.732454	0.730579	0.854572	0.813449	0.92413	0.861571	0.605837	0.724205	0.706393	0.770327	0.7932	0.800825	0.926505	0.786263	0.836323	0.792325	0.682645	0.863759	0.737266	0.765265
B037820	0.698894	0.745578	0.832885	0.63921	0.626961	0.519093	0.644585	0.627836	0.666458	0.659459	0.849447	0.796763	0.656459	0.854259	0.639398	0.612149	0.812262	0.770452	0.826011	0.80595	0.83501	0.574777	0.555903	0.618336	0.667271	0.88582	0.747328	0.745516	0.775952	0.853634	0.613524	0.819886	0.599713	0.760577	0.739891	0.556903	0.623836	0.624273	0.659771	0.638898	0.699644	0.826886	0.737391	0.734954	0.720017	0.617649	0.779139	0.83451	0.627898
B039316	0.878008	0.831886	0.697269	0.710206	0.792763	0.846697	0.830448	0.843697	0.807512	0.860446	0.815074	0.827573	0.87832	0.900194	0.771139	0.83901	0.720267	0.827948	0.761077	0.888444	0.682207	0.854072	0.845322	0.891132	0.87482	0.726642	0.903256	0.860509	0.735079	0.592963	0.765202	0.92188	0.867633	0.860884	0.898694	0.900756	0.858946	0.870071	0.820636	0.785138	0.823636	0.919005	0.840135	0.841197	0.817636	0.787763	0.890444	0.848322	0.833823
B039351	0.702456	0.798013	0.770202	0.654147	0.685707	0.56784	0.734392	0.666896	0.688082	0.700394	0.903506	0.890882	0.666646	0.900194	0.664396	0.624398	0.913068	0.824761	0.836448	0.753203	0.720142	0.645335	0.610524	0.736641	0.719705	0.817449	0.76439	0.821261	0.737891	0.798638	0.631773	0.825698	0.674645	0.803512	0.780889	0.571777	0.638648	0.653334	0.683395	0.71683	0.722267	0.900944	0.778701	0.778889	0.764202	0.63846	0.784451	0.789013	0.676895
B039629	0.775452	0.800887	0.723517	0.8017	0.765577	0.745641	0.767265	0.764702	0.774702	0.802512	0.92713	0.914443	0.747141	0.92638	0.744953	0.753765	0.911006	0.881882	0.866758	0.746578	0.674583	0.781514	0.759265	0.731767	0.784388	0.749141	0.762077	0.893632	0.857009	0.669833	0.815574	0.849884	0.707143	0.7942	0.795825	0.71708	0.697019	0.748016	0.757015	0.796575	0.778139	0.920067	0.770827	0.771077	0.756265	0.708706	0.767452	0.758515	0.765827
B040925	0.747203	0.79695	0.80195	0.787138	0.685832	0.728892	0.655522	0.671958	0.741579	0.752703	0.757015	0.839635	0.742204	0.83726	0.710331	0.72208	0.809949	0.798825	0.810012	0.839635	0.830948	0.712393	0.660521	0.678645	0.709768	0.88432	0.793638	0.798763	0.735767	0.845822	0.768077	0.811199	0.713768	0.791513	0.694957	0.730517	0.670083	0.776201	0.646272	0.725955	0.756203	0.817824	0.754203	0.728392	0.745266	0.713955	0.818199	0.825698	0.702206
B041339	0.875633	0.883507	0.91938	0.87782	0.866946	0.816011	0.835385	0.854947	0.872383	0.828511	0.80695	0.934692	0.831823	0.817074	0.897569	0.868196	0.900506	0.88657	0.864321	0.940066	0.940004	0.887195	0.883445	0.835948	0.782389	0.964127	0.892194	0.885257	0.88732	0.913068	0.898006	0.872258	0.857696	0.886507	0.717518	0.87532	0.854259	0.829761	0.833135	0.901569	0.898319	0.784451	0.886945	0.821011	0.852759	0.858071	0.856821	0.925567	0.921255
B042192	0.888319	0.908943	0.856446	0.885507	0.905631	0.882007	0.924067	0.876195	0.866946	0.920255	0.948378	0.959815	0.912505	0.926067	0.88257	0.873445	0.967127	0.934067	0.95294	0.846322	0.789263	0.899944	0.881382	0.906131	0.92113	0.812262	0.902006	0.955815	0.900881	0.745703	0.916255	0.903381	0.888882	0.966377	0.915005	0.908943	0.885757	0.888694	0.858884	0.900569	0.892194	0.941254	0.887507	0.92463	0.906631	0.892132	0.930379	0.844572	0.909756
B043915	0.773702	0.750766	0.794138	0.734579	0.707706	0.646647	0.772639	0.761202	0.753578	0.744766	0.926567	0.855822	0.769577	0.891632	0.747578	0.726267	0.942566	0.873945	0.813574	0.821886	0.809699	0.670458	0.752015	0.762077	0.654397	0.888444	0.808512	0.831823	0.76164	0.856509	0.677458	0.699331	0.704268	0.798888	0.765077	0.671708	0.739391	0.567527	0.707393	0.784826	0.742391	0.857759	0.773202	0.612337	0.745141	0.691332	0.847885	0.847885	0.776701
B047366	0.754765	0.819074	0.844447	0.792763	0.852634	0.75814	0.823449	0.757515	0.784326	0.741391	0.884695	0.872695	0.765577	0.895194	0.739016	0.800512	0.858696	0.828636	0.846322	0.892632	0.849759	0.761202	0.762452	0.759953	0.741454	0.908943	0.729204	0.822761	0.80595	0.851322	0.861259	0.783264	0.755828	0.84701	0.79545	0.802387	0.747078	0.728704	0.714268	0.811199	0.79595	0.801575	0.796888	0.793263	0.850197	0.772514	0.831323	0.864196	0.766577
B053978	0.793638	0.818574	0.725142	0.822824	0.783701	0.775577	0.794638	0.792513	0.777889	0.809887	0.935317	0.911756	0.803325	0.91688	0.781076	0.864258	0.875945	0.883382	0.868258	0.870946	0.674145	0.819886	0.790513	0.791701	0.789138	0.845385	0.804825	0.891944	0.800012	0.762452	0.843135	0.855759	0.768389	0.87257	0.817386	0.769764	0.72333	0.790013	0.747078	0.841697	0.815574	0.891319	0.828386	0.787638	0.815137	0.754765	0.802825	0.814199	0.808137
B054112	0.692644	0.725705	0.826636	0.743704	0.737016	0.72083	0.690957	0.669208	0.741829	0.805762	0.897944	0.884382	0.678833	0.915755	0.670896	0.777389	0.897131	0.84676	0.847322	0.88007	0.816949	0.701394	0.689894	0.622336	0.709768	0.895257	0.724955	0.845822	0.801887	0.858759	0.780701	0.783076	0.665896	0.801762	0.671708	0.666958	0.588338	0.734392	0.665146	0.754328	0.755515	0.852822	0.741329	0.686082	0.778826	0.708643	0.786951	0.7952	0.71758
B057650	0.744703	0.868383	0.835323	0.823824	0.852697	0.830386	0.752453	0.854009	0.851072	0.837635	0.809012	0.87707	0.87457	0.820636	0.859509	0.888819	0.782139	0.706393	0.874258	0.947503	0.866258	0.900194	0.815824	0.883757	0.899756	0.960002	0.890007	0.851134	0.808324	0.882507	0.828948	0.951566	0.822011	0.849509	0.875195	0.864008	0.859759	0.889632	0.8002	0.837885	0.788451	0.936941	0.889694	0.88707	0.800512	0.855447	0.909318	0.914693	0.814387
B059053	0.659584	0.802075	0.796138	0.645022	0.691019	0.598525	0.723205	0.676645	0.699394	0.72708	0.92513	0.826198	0.748266	0.877508	0.704393	0.72708	0.887945	0.783326	0.831761	0.819636	0.764202	0.684395	0.652959	0.664833	0.748516	0.88207	0.808449	0.816199	0.807887	0.818386	0.689144	0.835948	0.635335	0.751516	0.786576	0.601775	0.654209	0.663834	0.669396	0.707143	0.63346	0.874695	0.790013	0.784138	0.610524	0.643835	0.753578	0.76664	0.68402
B064882	0.766077	0.777764	0.775014	0.76489	0.776014	0.754828	0.7982	0.748891	0.768764	0.845635	0.927317	0.87232	0.785951	0.953315	0.721517	0.79545	0.911131	0.855259	0.888569	0.84101	0.745766	0.730142	0.762327	0.764515	0.761702	0.783451	0.809574	0.84726	0.812574	0.743204	0.815387	0.821886	0.776326	0.867196	0.83501	0.731142	0.721955	0.778889	0.742079	0.795763	0.800262	0.905881	0.779889	0.814574	0.818199	0.758828	0.79895	0.647772	0.774702
B066207	0.71633	0.811012	0.819324	0.651209	0.665146	0.628398	0.746391	0.642897	0.714268	0.716018	0.926505	0.836885	0.700519	0.913755	0.692019	0.643022	0.842822	0.822511	0.805637	0.786326	0.805637	0.684395	0.669458	0.706143	0.783764	0.880195	0.763015	0.842322	0.774827	0.847322	0.615399	0.835885	0.744391	0.84576	0.793075	0.633898	0.699331	0.676583	0.711206	0.684082	0.706768	0.886257	0.763765	0.788013	0.67302	0.691707	0.780889	0.738704	0.648459
B066787	0.677958	0.719518	0.7992	0.680895	0.696456	0.739204	0.76114	0.680645	0.721517	0.823386	0.939941	0.819386	0.75764	0.925505	0.680082	0.775327	0.895757	0.83326	0.810199	0.84776	0.815887	0.740891	0.748578	0.745266	0.737579	0.824073	0.728954	0.846322	0.751953	0.837823	0.726017	0.791263	0.682145	0.83726	0.813449	0.746578	0.608462	0.650897	0.64596	0.718518	0.711331	0.877945	0.709331	0.68577	0.734829	0.738704	0.819824	0.793013	0.714768
B072593	0.72558	0.843697	0.783451	0.75789	0.744953	0.728204	0.774952	0.707768	0.682207	0.773952	0.934004	0.858384	0.758515	0.830323	0.672458	0.778826	0.903069	0.813887	0.853884	0.850447	0.795575	0.774827	0.733767	0.780201	0.747766	0.891194	0.783889	0.787951	0.768639	0.813012	0.79995	0.814699	0.732017	0.837573	0.802575	0.732204	0.700269	0.733704	0.672583	0.782639	0.760015	0.854009	0.805137	0.76014	0.774827	0.72633	0.811012	0.793388	0.786513
B073851	0.749266	0.812887	0.788076	0.668708	0.706643	0.732079	0.718205	0.758203	0.781014	0.798513	0.895569	0.862321	0.748078	0.808137	0.702581	0.787763	0.910631	0.790451	0.87782	0.860071	0.794888	0.792325	0.76314	0.788888	0.782576	0.841947	0.861196	0.855259	0.760702	0.812262	0.786138	0.857321	0.762515	0.834573	0.83201	0.72458	0.732017	0.785013	0.732767	0.723455	0.735454	0.902631	0.824511	0.809199	0.72758	0.728954	0.829073	0.831823	0.76189
B077117	0.72108	0.822886	0.826198	0.652272	0.733079	0.701081	0.796325	0.683832	0.711581	0.764827	0.864383	0.806637	0.777951	0.914255	0.622461	0.735267	0.834823	0.770389	0.775889	0.800575	0.810574	0.597588	0.64421	0.780701	0.775139	0.87432	0.716143	0.775827	0.735829	0.836635	0.689082	0.810699	0.733017	0.797013	0.824386	0.697956	0.682145	0.656834	0.658396	0.666021	0.674083	0.888882	0.737954	0.787888	0.742329	0.618774	0.84226	0.804075	0.689582
B085018	0.701456	0.704706	0.808012	0.779639	0.633585	0.709518	0.76064	0.694332	0.708268	0.764827	0.914443	0.790826	0.725017	0.904568	0.71358	0.744516	0.851509	0.778076	0.741641	0.83551	0.810262	0.725017	0.723955	0.750203	0.657146	0.883445	0.802512	0.72758	0.659021	0.827448	0.716143	0.785888	0.6004	0.737766	0.790326	0.71733	0.679583	0.703206	0.647647	0.739579	0.701769	0.851322	0.719143	0.658459	0.745703	0.654772	0.766265	0.819511	0.763827
B100695	0.741204	0.75489	0.816449	0.713455	0.662271	0.659834	0.692582	0.63371	0.662396	0.753078	0.899694	0.862196	0.657146	0.7922	0.630336	0.687707	0.848884	0.802325	0.782326	0.842572	0.7962	0.731142	0.701519	0.607962	0.675833	0.883757	0.715705	0.721767	0.740579	0.833885	0.75964	0.812762	0.665583	0.783826	0.648834	0.678708	0.615399	0.690894	0.617711	0.751953	0.711581	0.866071	0.738391	0.709768	0.730392	0.709206	0.732267	0.786701	0.696206
B113070	0.830386	0.867133	0.629773	0.866258	0.849884	0.84226	0.863071	0.800637	0.827011	0.87257	0.947253	0.897194	0.854947	0.958628	0.806325	0.869258	0.916505	0.882695	0.870383	0.856321	0.812137	0.862259	0.809762	0.839448	0.83251	0.863821	0.836385	0.886445	0.838823	0.841697	0.860571	0.887195	0.853509	0.887445	0.868133	0.861071	0.806825	0.83901	0.787763	0.84176	0.83251	0.912818	0.845697	0.825573	0.858634	0.774139	0.877883	0.794013	0.857071
B114207	0.778076	0.834698	0.903756	0.861884	0.672958	0.812699	0.694769	0.856446	0.833573	0.785138	0.804075	0.856384	0.725017	0.848509	0.833385	0.836823	0.849072	0.822636	0.705206	0.911318	0.899381	0.898881	0.795575	0.772514	0.659709	0.946816	0.880757	0.84326	0.768577	0.928379	0.863571	0.917255	0.641835	0.646022	0.695582	0.720705	0.822636	0.852884	0.762765	0.870196	0.825386	0.814574	0.87882	0.816574	0.792888	0.75564	0.664271	0.885695	0.868633
B115621	0.713268	0.790826	0.854009	0.706456	0.71583	0.59465	0.681645	0.689019	0.752453	0.665458	0.821574	0.797263	0.72208	0.918255	0.657834	0.671083	0.778389	0.764452	0.740204	0.816386	0.837698	0.600337	0.541779	0.693644	0.766015	0.885507	0.797013	0.689332	0.703519	0.867258	0.546966	0.83326	0.598775	0.695144	0.75589	0.656959	0.671083	0.636085	0.659396	0.668208	0.660209	0.861071	0.772702	0.768389	0.76539	0.611837	0.816136	0.816761	0.696394
B141359	0.797888	0.821011	0.873445	0.770764	0.740579	0.781014	0.714518	0.739891	0.770264	0.816074	0.792763	0.788826	0.780014	0.903319	0.777701	0.823949	0.662896	0.751578	0.778701	0.919193	0.887132	0.755265	0.71983	0.797888	0.814699	0.943816	0.841947	0.792825	0.743641	0.868508	0.724955	0.893132	0.748203	0.785263	0.831011	0.817136	0.784826	0.821386	0.769389	0.71333	0.773452	0.883945	0.832885	0.830698	0.751141	0.720267	0.828511	0.88507	0.76689
B143587	0.712955	0.785888	0.777451	0.721955	0.648959	0.670458	0.686145	0.639898	0.677395	0.752953	0.950253	0.845885	0.68127	0.881757	0.641835	0.680895	0.884007	0.858384	0.810824	0.821636	0.780014	0.703956	0.735829	0.682582	0.665833	0.865883	0.700081	0.83801	0.744703	0.807387	0.755203	0.780576	0.656834	0.779826	0.731454	0.703519	0.652959	0.699394	0.650647	0.668396	0.710643	0.900756	0.708956	0.684832	0.715643	0.71458	0.684582	0.7967	0.664146
B170790	0.75764	0.849197	0.884695	0.71733	0.658896	0.672145	0.750891	0.75939	0.745453	0.696644	0.734454	0.784388	0.8067	0.780701	0.697144	0.695707	0.715393	0.803762	0.754578	0.839698	0.87732	0.721767	0.712643	0.763202	0.777514	0.923505	0.84726	0.799388	0.782201	0.888819	0.735454	0.900131	0.749766	0.794513	0.781701	0.733642	0.744266	0.778701	0.759015	0.645522	0.727455	0.836448	0.851759	0.829136	0.700331	0.656271	0.850572	0.900381	0.742704
B184278	0.740391	0.765827	0.831948	0.673583	0.794263	0.6069	0.772389	0.704768	0.777826	0.675833	0.955253	0.903569	0.645772	0.970752	0.719518	0.597275	0.948316	0.876633	0.863571	0.830886	0.851134	0.67952	0.72508	0.779889	0.735392	0.88357	0.720267	0.80645	0.816511	0.858446	0.718893	0.75414	0.738641	0.84576	0.752578	0.68202	0.691769	0.590276	0.733017	0.793513	0.76064	0.889194	0.725767	0.725892	0.799325	0.706081	0.842135	0.842135	0.743079
B209170	0.923005	0.87832	0.904881	0.906818	0.906318	0.932629	0.864821	0.877508	0.884632	0.934942	0.951816	0.916755	0.904818	0.972564	0.939316	0.868008	0.954065	0.930692	0.951503	0.957503	0.911506	0.948066	0.927505	0.915693	0.767265	0.955878	0.928504	0.910006	0.87682	0.940441	0.921942	0.729767	0.901569	0.945753	0.88607	0.941379	0.927005	0.813012	0.874883	0.890382	0.939629	0.88182	0.864946	0.694207	0.954815	0.939379	0.919255	0.924505	0.913818
B223738	0.692644	0.665833	0.8002	0.68352	0.660021	0.670083	0.676333	0.650584	0.705143	0.750766	0.789763	0.783326	0.659334	0.911381	0.630086	0.635835	0.769952	0.707456	0.716705	0.818574	0.821261	0.651647	0.624648	0.699894	0.626148	0.878758	0.795638	0.681582	0.695957	0.847697	0.676395	0.751391	0.615899	0.660396	0.708268	0.655834	0.696331	0.64121	0.628836	0.652272	0.663521	0.873133	0.688769	0.63421	0.743891	0.527842	0.772139	0.809074	0.668646
B227778	0.680207	0.805637	0.831698	0.710768	0.458409	0.64171	0.690894	0.644272	0.661334	0.712518	0.843322	0.808887	0.71283	0.792888	0.593713	0.663646	0.775952	0.806887	0.615587	0.824698	0.805137	0.681395	0.662396	0.612087	0.666646	0.874945	0.751141	0.782201	0.676083	0.850509	0.643085	0.809887	0.644835	0.722267	0.669146	0.638648	0.591651	0.713268	0.623211	0.688144	0.693082	0.804575	0.768327	0.729392	0.567902	0.720705	0.733829	0.797888	0.685957
B233649	0.925817	0.893569	0.871133	0.881507	0.924067	0.919318	0.92438	0.897256	0.879195	0.946128	0.967002	0.961815	0.927255	0.979126	0.899444	0.929942	0.976189	0.940879	0.959565	0.934004	0.887132	0.909068	0.91588	0.925442	0.886945	0.84426	0.921005	0.944128	0.918818	0.898256	0.927317	0.881007	0.91813	0.95644	0.935754	0.921255	0.917755	0.871821	0.900381	0.913505	0.921317	0.930504	0.887007	0.88632	0.918005	0.906131	0.943816	0.904881	0.916568
B237448	0.737454	0.830323	0.80795	0.677208	0.747891	0.661209	0.743891	0.648397	0.739891	0.714705	0.934942	0.861509	0.734892	0.92388	0.702206	0.682832	0.904443	0.884757	0.858509	0.827823	0.838385	0.68477	0.67827	0.781701	0.785951	0.883257	0.680082	0.84501	0.790013	0.83426	0.709956	0.828323	0.735892	0.856384	0.764765	0.715268	0.704456	0.665646	0.743016	0.729704	0.725142	0.913443	0.729454	0.809824	0.774952	0.730704	0.847822	0.837073	0.697269
B269378	0.725642	0.80195	0.854634	0.5944	0.711206	0.633273	0.701206	0.688707	0.741266	0.702956	0.869946	0.883007	0.687332	0.905631	0.757765	0.576026	0.87982	0.839948	0.827511	0.818199	0.828323	0.643397	0.729829	0.736641	0.730579	0.847947	0.771514	0.861321	0.760827	0.814137	0.670708	0.813449	0.674333	0.826761	0.748516	0.656209	0.722955	0.659521	0.658271	0.776514	0.776889	0.84726	0.712643	0.686082	0.80795	0.689082	0.84776	0.823449	0.732517
B270658	0.776576	0.884945	0.877258	0.7962	0.811887	0.816386	0.866446	0.803075	0.812699	0.827823	0.96294	0.926505	0.828448	0.963877	0.753578	0.747141	0.967627	0.903881	0.917068	0.5994	0.723205	0.76464	0.774077	0.867071	0.883507	0.71333	0.827823	0.921067	0.849259	0.743329	0.810949	0.872508	0.793638	0.888632	0.892569	0.7972	0.801262	0.799575	0.811199	0.854384	0.814324	0.921005	0.745516	0.839823	0.869133	0.80695	0.895944	0.791826	0.826073
B276935	0.748453	0.795513	0.844947	0.71408	0.730454	0.614274	0.758953	0.676333	0.827448	0.724017	0.852009	0.887507	0.771889	0.898381	0.741266	0.747703	0.877383	0.863509	0.768452	0.835198	0.830511	0.677333	0.681145	0.67527	0.733892	0.885882	0.76439	0.834448	0.835198	0.878945	0.76414	0.834698	0.680957	0.811137	0.689144	0.669583	0.670833	0.713393	0.71383	0.769389	0.756765	0.814949	0.795013	0.7932	0.692207	0.690269	0.819386	0.845635	0.763327
B277334	0.76064	0.668583	0.851072	0.710018	0.652022	0.747266	0.75964	0.761827	0.71583	0.821011	0.907693	0.837448	0.795263	0.863821	0.687957	0.784576	0.867821	0.819136	0.795763	0.860446	0.818386	0.770889	0.706143	0.795888	0.816199	0.774827	0.819761	0.83551	0.667396	0.8062	0.709143	0.876383	0.703581	0.774264	0.829948	0.774827	0.75814	0.815012	0.659271	0.743329	0.735204	0.912443	0.819949	0.83976	0.783701	0.761952	0.802637	0.84001	0.788701
B352553	0.930754	0.926942	0.968127	0.933692	0.944878	0.925192	0.848259	0.922192	0.912005	0.939129	0.887507	0.736141	0.91813	0.87282	0.954378	0.939066	0.817574	0.906693	0.972939	0.988001	0.970564	0.908943	0.877195	0.894944	0.952003	0.983439	0.956128	0.905881	0.896944	0.971127	0.909506	0.975939	0.84101	0.92063	0.939004	0.940066	0.918568	0.940504	0.897381	0.909318	0.960565	0.978626	0.946691	0.949253	0.96744	0.881132	0.932192	0.951441	0.929317
B370055	0.680707	0.7957	0.857571	0.705331	0.68577	0.614087	0.761765	0.732579	0.741391	0.700019	0.945066	0.903631	0.682457	0.869946	0.657209	0.664208	0.938066	0.84451	0.804575	0.818136	0.826573	0.656459	0.654709	0.762765	0.788826	0.885007	0.779889	0.83901	0.754453	0.843322	0.603212	0.838948	0.641335	0.750328	0.789263	0.566902	0.657396	0.621524	0.704143	0.770639	0.699644	0.907881	0.766452	0.784201	0.751328	0.653022	0.79895	0.843385	0.701769
B421431	0.866383	0.849759	0.908443	0.917818	0.931817	0.885757	0.881882	0.88707	0.875758	0.883757	0.95244	0.897881	0.894319	0.952253	0.888007	0.884132	0.953753	0.92363	0.939379	0.931879	0.901569	0.839948	0.892944	0.881195	0.809824	0.95269	0.729892	0.899319	0.904318	0.931067	0.934942	0.837198	0.904506	0.960815	0.910131	0.92088	0.858884	0.802262	0.841447	0.91613	0.931004	0.865196	0.863509	0.816199	0.939191	0.877945	0.88732	0.932254	0.906756
B435902	0.704393	0.733517	0.80745	0.631648	0.768889	0.606087	0.768014	0.697956	0.717643	0.662271	0.900756	0.815949	0.662584	0.889569	0.741079	0.697831	0.859384	0.800387	0.855134	0.841322	0.803825	0.606587	0.666333	0.705643	0.756265	0.880195	0.805012	0.787451	0.772639	0.825761	0.668646	0.788701	0.67877	0.860759	0.769702	0.63371	0.654522	0.56084	0.68627	0.741891	0.76464	0.835323	0.719705	0.681395	0.788201	0.604587	0.823074	0.821886	0.664833
B448880	0.901569	0.876008	0.893007	0.899194	0.818574	0.83701	0.864571	0.897944	0.740266	0.891007	0.670583	0.788076	0.904818	0.840447	0.785326	0.886882	0.691019	0.72208	0.775202	0.925692	0.926192	0.871633	0.845885	0.867321	0.842072	0.955753	0.909568	0.728204	0.843822	0.931754	0.858634	0.899256	0.898694	0.656896	0.910068	0.880257	0.87907	0.867758	0.824823	0.790388	0.813387	0.873695	0.905943	0.882507	0.864821	0.71608	0.933754	0.936441	0.868633
B491625	0.684707	0.723392	0.817074	0.59215	0.617211	0.582339	0.653459	0.611712	0.701394	0.690394	0.848322	0.827698	0.632148	0.84676	0.640397	0.655022	0.820511	0.787451	0.797513	0.799888	0.790263	0.637398	0.555528	0.580776	0.688707	0.876758	0.740766	0.76639	0.72158	0.834948	0.64371	0.815137	0.583089	0.733142	0.67927	0.543716	0.562652	0.642022	0.600837	0.658834	0.701394	0.859321	0.712705	0.703081	0.691707	0.568652	0.75439	0.775702	0.56684
B492201	0.782951	0.810762	0.851822	0.853634	0.785013	0.769327	0.75714	0.744703	0.794763	0.83476	0.947691	0.905443	0.785263	0.965752	0.765327	0.732454	0.961002	0.894382	0.868633	0.869883	0.819136	0.823886	0.794325	0.771202	0.75639	0.893194	0.75314	0.864321	0.801012	0.867821	0.828261	0.764077	0.771639	0.873695	0.765452	0.771889	0.753265	0.728329	0.71583	0.846135	0.804825	0.876883	0.765952	0.769952	0.848322	0.791138	0.819199	0.816074	0.782389
B509793	0.742454	0.862759	0.819949	0.786138	0.770827	0.724392	0.840322	0.722017	0.729517	0.759328	0.948503	0.909506	0.758515	0.95369	0.71483	0.730704	0.929067	0.907006	0.906693	0.782701	0.753828	0.71283	0.719018	0.800387	0.795388	0.83726	0.725205	0.914755	0.853572	0.795263	0.792763	0.809699	0.780076	0.92113	0.842322	0.695582	0.682582	0.708393	0.759328	0.740579	0.813449	0.88182	0.764015	0.793513	0.79645	0.709081	0.853259	0.773577	0.712705
B515544	0.784888	0.696581	0.83426	0.681457	0.63271	0.80095	0.838448	0.786576	0.76789	0.830136	0.907381	0.861509	0.788138	0.938629	0.634898	0.824261	0.781639	0.846072	0.666521	0.869133	0.822949	0.800075	0.780264	0.843135	0.786826	0.788451	0.866071	0.856696	0.679708	0.812949	0.695019	0.847885	0.706643	0.804262	0.84376	0.83276	0.802075	0.759328	0.736141	0.748703	0.743079	0.896131	0.737891	0.812262	0.719455	0.768639	0.821949	0.854197	0.801575
B556889	0.735642	0.728267	0.783264	0.695332	0.697331	0.71858	0.716705	0.666458	0.715455	0.766952	0.902194	0.782764	0.702769	0.902381	0.705518	0.769827	0.844822	0.822074	0.822511	0.8052	0.815324	0.659834	0.644772	0.68002	0.731892	0.87807	0.775264	0.801325	0.759265	0.817949	0.670833	0.804825	0.689394	0.859946	0.779514	0.622336	0.667333	0.652772	0.678458	0.681145	0.712955	0.882757	0.725892	0.729017	0.700831	0.640272	0.804387	0.813137	0.654209
B578498	0.717768	0.839198	0.814512	0.709456	0.71808	0.612587	0.790138	0.727017	0.694707	0.768639	0.944753	0.903944	0.710706	0.910818	0.71833	0.662021	0.940316	0.843822	0.889132	0.771452	0.800575	0.620774	0.711206	0.76114	0.746766	0.859509	0.703519	0.876008	0.767827	0.84426	0.601712	0.691707	0.705268	0.854009	0.774264	0.63971	0.644335	0.540404	0.665646	0.744891	0.764452	0.861759	0.734829	0.748703	0.772014	0.658396	0.8062	0.791451	0.731892
B591507	0.779076	0.809137	0.71283	0.762327	0.787638	0.775514	0.83801	0.677708	0.699831	0.813074	0.905443	0.834198	0.796575	0.91813	0.71458	0.757515	0.860634	0.802387	0.887382	0.754703	0.651334	0.710018	0.705643	0.76089	0.808762	0.730642	0.803262	0.844697	0.770452	0.657459	0.745078	0.805825	0.759078	0.870946	0.84351	0.75564	0.71408	0.737391	0.733204	0.726955	0.745203	0.850947	0.766515	0.760015	0.792888	0.686145	0.856196	0.755703	0.733329
B614348	0.702581	0.810512	0.840885	0.690519	0.679145	0.600962	0.701394	0.651584	0.655084	0.636335	0.901131	0.83651	0.620086	0.853259	0.703456	0.5984	0.887195	0.822761	0.83426	0.822511	0.825448	0.697831	0.695082	0.745516	0.663834	0.894507	0.795888	0.811387	0.711768	0.897506	0.673833	0.771139	0.677333	0.788513	0.787701	0.594025	0.659271	0.658521	0.674458	0.682895	0.79395	0.828886	0.72208	0.707331	0.769264	0.655772	0.76314	0.84676	0.698269
B620305	0.827136	0.701144	0.846447	0.815012	0.76764	0.771014	0.716518	0.791013	0.786013	0.784138	0.800137	0.722642	0.760765	0.793388	0.776451	0.799138	0.739891	0.772014	0.76564	0.913943	0.87882	0.825886	0.752765	0.731829	0.667146	0.945378	0.856259	0.702769	0.761265	0.88607	0.83401	0.820199	0.743266	0.733329	0.792388	0.791638	0.782139	0.789388	0.739766	0.738579	0.757015	0.839073	0.8022	0.742016	0.821574	0.699894	0.811699	0.867383	0.813387
B640212	0.685395	0.768327	0.836385	0.63421	0.67402	0.662146	0.736204	0.647335	0.669271	0.711831	0.87482	0.774264	0.701706	0.887132	0.5964	0.687645	0.849322	0.75614	0.806325	0.799075	0.819074	0.642647	0.608024	0.720892	0.753765	0.839323	0.791451	0.750203	0.695769	0.789201	0.660021	0.816761	0.67727	0.76339	0.772639	0.711518	0.690582	0.729079	0.686707	0.655897	0.64646	0.860759	0.643772	0.75739	0.742829	0.649459	0.772764	0.818824	0.640272
B663166	0.67927	0.794138	0.811262	0.635398	0.532467	0.614899	0.680832	0.63796	0.661459	0.71858	0.902194	0.835698	0.682207	0.88282	0.680707	0.609399	0.828823	0.79495	0.741016	0.786013	0.778201	0.674395	0.653209	0.742079	0.769139	0.875258	0.735392	0.856384	0.669646	0.821636	0.579526	0.811074	0.661271	0.805137	0.807262	0.568027	0.668333	0.654772	0.598588	0.687832	0.684707	0.887132	0.724517	0.751891	0.63696	0.657396	0.779326	0.8007	0.643085
B668523	0.75439	0.813137	0.867758	0.824511	0.777326	0.628398	0.734454	0.72733	0.719393	0.743516	0.886507	0.853947	0.736579	0.861759	0.723142	0.791513	0.860071	0.793575	0.888132	0.87382	0.856946	0.726142	0.728767	0.767827	0.75389	0.907568	0.776701	0.745828	0.8032	0.882882	0.768327	0.858946	0.726642	0.824386	0.829948	0.714018	0.723517	0.798013	0.702206	0.690457	0.806262	0.901444	0.84001	0.734079	0.812824	0.694082	0.799888	0.857134	0.772514
B681296	0.895507	0.887882	0.897631	0.921067	0.934379	0.900944	0.824511	0.892819	0.892257	0.881507	0.705081	0.855509	0.900944	0.920255	0.847635	0.947816	0.616836	0.79695	0.795888	0.965502	0.906068	0.902256	0.858071	0.88782	0.864071	0.981376	0.913943	0.84026	0.871508	0.933067	0.941254	0.948941	0.816511	0.749641	0.905193	0.945128	0.903194	0.915693	0.833698	0.854322	0.866696	0.908631	0.914193	0.872445	0.933942	0.710393	0.914943	0.947816	0.91313
B709148	0.782826	0.826386	0.770014	0.781326	0.694019	0.691207	0.72708	0.762077	0.699706	0.748578	0.894694	0.897506	0.720392	0.840385	0.740954	0.733767	0.901131	0.842197	0.820074	0.821261	0.764952	0.828698	0.688957	0.763515	0.71858	0.878633	0.816574	0.786763	0.685832	0.83276	0.739891	0.834198	0.701769	0.765202	0.772327	0.719393	0.637648	0.80595	0.666771	0.773264	0.764765	0.890694	0.860696	0.757703	0.809074	0.739079	0.791013	0.826886	0.735767
B716115	0.746203	0.867008	0.76789	0.702019	0.748828	0.750078	0.842135	0.747391	0.737579	0.701831	0.941879	0.901131	0.798263	0.942441	0.729142	0.672958	0.851759	0.887445	0.769702	0.741641	0.718705	0.742141	0.661021	0.8072	0.79945	0.787013	0.786138	0.828448	0.705331	0.731829	0.722142	0.817886	0.765765	0.824386	0.828948	0.773389	0.719643	0.738391	0.746391	0.75964	0.669333	0.909381	0.75214	0.762265	0.76789	0.733704	0.847135	0.719268	0.709706
B716307	0.743329	0.753265	0.774264	0.737954	0.706956	0.688769	0.730204	0.669458	0.68652	0.79495	0.786888	0.790576	0.769077	0.852322	0.607587	0.776576	0.729079	0.717705	0.723892	0.864196	0.768577	0.735079	0.676583	0.680457	0.710581	0.890069	0.773889	0.718393	0.727642	0.783076	0.760015	0.83326	0.683395	0.686207	0.747641	0.733954	0.654397	0.753203	0.632273	0.63971	0.657584	0.863571	0.786326	0.733829	0.740391	0.594525	0.764702	0.802887	0.704768
B720316	0.620211	0.802575	0.815824	0.695582	0.608274	0.600087	0.689394	0.599213	0.692832	0.637523	0.893007	0.789576	0.655334	0.903319	0.607837	0.616461	0.831011	0.79645	0.775202	0.799575	0.793575	0.621961	0.55484	0.678708	0.685332	0.888632	0.731579	0.760952	0.679083	0.855197	0.674645	0.796575	0.631398	0.705081	0.745891	0.63271	0.645522	0.629023	0.588651	0.671146	0.659396	0.842135	0.733017	0.678958	0.760577	0.561652	0.737579	0.797575	0.642022
B724252	0.830886	0.88207	0.815137	0.851572	0.864758	0.832448	0.873133	0.807637	0.819511	0.844447	0.954878	0.930067	0.831448	0.946503	0.813887	0.821699	0.931254	0.906631	0.92788	0.805137	0.749016	0.854509	0.824761	0.852447	0.866133	0.838385	0.854822	0.915943	0.862759	0.785513	0.868008	0.900256	0.875945	0.92163	0.884757	0.821199	0.800325	0.852322	0.814449	0.866946	0.858509	0.938004	0.866321	0.857446	0.87382	0.828511	0.872758	0.813887	0.826261
B725357	0.716143	0.848009	0.809012	0.738141	0.698269	0.571714	0.772264	0.692269	0.713643	0.746953	0.942066	0.874758	0.75564	0.887195	0.63696	0.703769	0.928817	0.83826	0.864633	0.768389	0.75839	0.625336	0.705518	0.774452	0.779514	0.839635	0.750016	0.855134	0.796513	0.831698	0.623461	0.838385	0.760265	0.84476	0.818699	0.593338	0.658334	0.637835	0.677958	0.737704	0.741516	0.88707	0.779701	0.770452	0.735204	0.644335	0.810387	0.772327	0.739079
B730947	0.895319	0.851134	0.893382	0.791263	0.882945	0.880007	0.930942	0.893944	0.899069	0.901131	0.979939	0.963002	0.88332	0.975314	0.791638	0.88057	0.988813	0.942254	0.96619	0.873383	0.931754	0.857571	0.874883	0.938004	0.911818	0.822511	0.938629	0.959253	0.932567	0.88382	0.88282	0.923067	0.892694	0.95769	0.936316	0.894257	0.913193	0.87582	0.913568	0.891632	0.884695	0.960627	0.876133	0.914818	0.892319	0.87682	0.946691	0.916505	0.889132
B736503	0.870196	0.920817	0.928067	0.887632	0.831198	0.850322	0.826261	0.875758	0.87857	0.826823	0.817636	0.88782	0.860759	0.80345	0.896381	0.840822	0.894132	0.919693	0.823761	0.945566	0.951816	0.906443	0.896944	0.854572	0.80045	0.974627	0.935817	0.895632	0.895694	0.951441	0.938941	0.937566	0.894194	0.88407	0.653147	0.879945	0.855822	0.902881	0.889507	0.888819	0.929942	0.855259	0.929879	0.903819	0.832885	0.878258	0.895194	0.950503	0.887695
B737306	0.696081	0.698081	0.80695	0.635898	0.64171	0.562652	0.559153	0.670083	0.729642	0.67702	0.88057	0.805325	0.634335	0.890382	0.618024	0.580901	0.872508	0.815574	0.825761	0.808949	0.819699	0.592838	0.63971	0.6044	0.702394	0.855009	0.757265	0.780826	0.787888	0.841385	0.64596	0.809012	0.604462	0.704393	0.711206	0.553153	0.637273	0.664521	0.695582	0.68577	0.67927	0.879508	0.707893	0.729704	0.734704	0.572152	0.692457	0.817761	0.656584
B800901	0.762202	0.848509	0.863759	0.737329	0.789013	0.688957	0.767952	0.721642	0.772889	0.702144	0.929004	0.886007	0.735329	0.932254	0.7957	0.684395	0.931567	0.886945	0.941879	0.847322	0.863071	0.679333	0.748641	0.757703	0.7922	0.91413	0.791326	0.893382	0.863571	0.887757	0.728579	0.773202	0.757578	0.92013	0.765202	0.699519	0.731704	0.630273	0.720955	0.768202	0.816449	0.825573	0.704331	0.745953	0.844135	0.730204	0.845197	0.875383	0.75639
B823300	0.797638	0.690144	0.824448	0.665583	0.819761	0.782701	0.825448	0.770139	0.756453	0.817074	0.932754	0.892007	0.809512	0.92613	0.713205	0.782264	0.923255	0.857009	0.902819	0.867946	0.832198	0.752515	0.796513	0.83901	0.812887	0.773639	0.802325	0.873758	0.820324	0.808824	0.8007	0.802075	0.810699	0.892632	0.856384	0.780576	0.799888	0.719768	0.781264	0.805075	0.789138	0.866946	0.628211	0.801012	0.827511	0.803512	0.866133	0.859196	0.791576
B848421	0.726517	0.795888	0.791888	0.737016	0.667771	0.697144	0.711018	0.727142	0.744141	0.736766	0.857196	0.876445	0.727017	0.853822	0.748641	0.784888	0.890069	0.773389	0.811012	0.819074	0.823511	0.736141	0.655959	0.699394	0.739016	0.879945	0.836885	0.819074	0.787326	0.835448	0.731954	0.858196	0.637898	0.788888	0.757078	0.67552	0.665833	0.747391	0.685707	0.744391	0.670458	0.825511	0.7932	0.796513	0.699644	0.674645	0.851572	0.820824	0.729517
B850119	0.668583	0.828386	0.864258	0.770514	0.710643	0.661896	0.794888	0.662896	0.760265	0.768952	0.880445	0.810324	0.728204	0.871446	0.689832	0.717393	0.909068	0.794138	0.791951	0.824573	0.851634	0.710268	0.686832	0.748078	0.783014	0.893632	0.815324	0.748516	0.707081	0.809699	0.741766	0.83526	0.690332	0.727267	0.811512	0.754078	0.75289	0.748203	0.693519	0.738016	0.68752	0.851634	0.771202	0.776014	0.803387	0.738266	0.798325	0.840385	0.750328
B859149	0.870946	0.898319	0.948191	0.92563	0.896256	0.84051	0.7992	0.860321	0.857821	0.871696	0.882632	0.877008	0.819699	0.88257	0.903256	0.856259	0.858446	0.854634	0.974377	0.946441	0.95544	0.836573	0.88132	0.881757	0.866133	0.978564	0.897444	0.882382	0.901069	0.948066	0.905131	0.948878	0.826698	0.850572	0.880007	0.893694	0.919568	0.911193	0.880445	0.896006	0.910256	0.929692	0.893069	0.916255	0.933567	0.841572	0.846322	0.96144	0.909006
B862461	0.666333	0.697519	0.833885	0.63746	0.671833	0.570152	0.723642	0.730517	0.67927	0.631711	0.88757	0.882945	0.535217	0.934129	0.648584	0.655834	0.887632	0.797888	0.817386	0.807887	0.811762	0.674333	0.621961	0.672395	0.698331	0.88732	0.788076	0.798138	0.730954	0.848697	0.628523	0.84176	0.660771	0.751516	0.708143	0.471971	0.584963	0.615274	0.656646	0.757765	0.682957	0.871446	0.763327	0.741141	0.755578	0.600837	0.736829	0.824636	0.623086
B876552	0.843322	0.845447	0.864446	0.797325	0.740891	0.751516	0.729204	0.786076	0.791138	0.776201	0.540904	0.809637	0.7972	0.815887	0.754578	0.75464	0.667333	0.694832	0.708643	0.895507	0.884132	0.797575	0.809074	0.748453	0.757015	0.932942	0.890069	0.728704	0.793138	0.893194	0.788701	0.885132	0.811512	0.610337	0.730017	0.774202	0.796888	0.847697	0.759765	0.742016	0.757015	0.855384	0.873195	0.831073	0.786763	0.649834	0.832135	0.88507	0.822636
B884748	0.787638	0.87307	0.896569	0.818324	0.815449	0.751703	0.79645	0.728892	0.772764	0.768827	0.947316	0.839073	0.775702	0.897569	0.691144	0.762577	0.936191	0.813512	0.885445	0.895882	0.891569	0.748891	0.775014	0.785263	0.830823	0.945441	0.729204	0.801762	0.839198	0.903569	0.813699	0.898819	0.804325	0.861571	0.838948	0.80295	0.717143	0.828761	0.758828	0.79345	0.8057	0.909381	0.860946	0.840885	0.876008	0.807637	0.83251	0.88432	0.820699
B921140	0.928254	0.88132	0.901444	0.866571	0.732454	0.899381	0.850009	0.857196	0.881882	0.884757	0.613337	0.830823	0.920442	0.820449	0.876133	0.946753	0.579714	0.80195	0.663084	0.961627	0.911756	0.879633	0.856696	0.786138	0.824136	0.979189	0.939754	0.839135	0.851259	0.906443	0.837823	0.96394	0.840635	0.712893	0.824761	0.88232	0.865758	0.909881	0.831948	0.756078	0.845135	0.868821	0.926255	0.901944	0.787013	0.684082	0.887507	0.929692	0.885195
B939965	0.765577	0.676145	0.830261	0.654647	0.701144	0.735267	0.716205	0.670521	0.704706	0.783576	0.925192	0.861196	0.654897	0.903569	0.714018	0.744703	0.894694	0.843197	0.783951	0.864696	0.823261	0.753015	0.672083	0.570714	0.728454	0.850947	0.812074	0.839635	0.751453	0.777826	0.711331	0.741829	0.643335	0.780576	0.63421	0.645085	0.654459	0.657021	0.693457	0.75439	0.675083	0.816761	0.746891	0.769202	0.71533	0.745641	0.728579	0.778326	0.67352
B943648	0.669333	0.787701	0.854572	0.784951	0.734829	0.705893	0.706581	0.698144	0.737891	0.693457	0.863571	0.849072	0.715518	0.87307	0.730142	0.727642	0.818886	0.819511	0.844447	0.838948	0.851259	0.747578	0.662834	0.745828	0.753765	0.886632	0.804262	0.781639	0.766577	0.854634	0.757703	0.825636	0.639398	0.770827	0.755953	0.742266	0.727142	0.757453	0.716768	0.762577	0.712955	0.845322	0.741266	0.789201	0.8067	0.711331	0.808262	0.846635	0.733017
B948489	0.803762	0.838573	0.876945	0.864571	0.689019	0.759515	0.654147	0.786263	0.801387	0.833385	0.886882	0.874258	0.797325	0.819199	0.740954	0.818574	0.913943	0.858571	0.820699	0.907006	0.88257	0.818636	0.80795	0.672645	0.746641	0.944066	0.825073	0.83651	0.839073	0.891694	0.84151	0.865133	0.695332	0.768827	0.774014	0.652584	0.68052	0.838635	0.760265	0.784513	0.798513	0.864758	0.859071	0.813574	0.754328	0.759015	0.748516	0.869446	0.791701
B949245	0.703144	0.841822	0.830323	0.680082	0.701144	0.604275	0.736266	0.708206	0.675583	0.736141	0.901881	0.825636	0.781889	0.836135	0.728829	0.697894	0.816761	0.779639	0.840822	0.815449	0.827761	0.688082	0.694394	0.793388	0.815074	0.895444	0.853822	0.800387	0.770264	0.87357	0.600587	0.884632	0.71733	0.843885	0.84776	0.697894	0.780451	0.696331	0.742829	0.711956	0.690144	0.921692	0.811699	0.83576	0.726642	0.705581	0.826948	0.832323	0.739016
B955183	0.818949	0.862821	0.903006	0.892132	0.678895	0.818574	0.783451	0.88707	0.830636	0.849822	0.774702	0.838573	0.835135	0.791951	0.797575	0.823824	0.851509	0.819949	0.673083	0.92113	0.913943	0.870633	0.80395	0.785201	0.820449	0.949753	0.88457	0.809574	0.744391	0.932692	0.851197	0.923505	0.748391	0.740954	0.690832	0.734454	0.767952	0.871883	0.711268	0.830323	0.810762	0.831948	0.908068	0.861071	0.791951	0.783826	0.877695	0.91363	0.782076
[truncated: 116 more columns]

## Sheet: jaccard
	A006016	A016828	A030764	A033935	A036525	A038055	A044744	A044884	A050609	A050953	A057109	A060782	A062082	A067019	A070042	A073107	A075622	A098779	A122823	A145315	A145678	A153254	A160364	A162124	A164294	A174676	A188358	A196264	A220099	A232202	A243877	A246496	A269761	A294176	A310741	A325255	A354423	A402483	A412929	A427661	A427765	A428649	A473825	A475556	A479066	A496693	A510821	A528471	A531166
A006016	0	0.870518	0.843049	0.841237	0.875	0.791932	0.844211	0.7853	0.852941	0.852362	0.887949	0.898969	0.887795	0.929545	0.826087	0.835391	0.889908	0.828261	0.906921	0.879921	0.803738	0.813167	0.808824	0.84556	0.837719	0.882227	0.815009	0.864486	0.865019	0.804196	0.843091	0.866116	0.805497	0.879397	0.86406	0.865217	0.826511	0.841567	0.780769	0.856195	0.841492	0.872014	0.838462	0.824903	0.882979	0.813596	0.860465	0.824351	0.825893
A016828	0.870518	0	0.84573	0.840399	0.875723	0.822943	0.822917	0.838074	0.857143	0.823245	0.874016	0.85	0.858537	0.912791	0.865297	0.853301	0.865103	0.833773	0.885802	0.907407	0.85989	0.877953	0.848039	0.850917	0.848404	0.890339	0.874275	0.831832	0.871332	0.841226	0.849275	0.880228	0.841584	0.866883	0.88961	0.838798	0.894967	0.843254	0.852564	0.855586	0.84058	0.883168	0.852941	0.834483	0.888312	0.825397	0.867435	0.853147	0.846774
A030764	0.843049	0.84573	0	0.793003	0.83045	0.827298	0.837681	0.820639	0.796143	0.855263	0.851064	0.874636	0.86376	0.870629	0.847545	0.838889	0.876254	0.825826	0.860294	0.862162	0.782609	0.866812	0.792507	0.846154	0.798742	0.834891	0.858065	0.83045	0.842784	0.766892	0.819113	0.879167	0.811966	0.853846	0.856436	0.83125	0.823834	0.848485	0.817518	0.798046	0.788194	0.899142	0.8125	0.83376	0.847095	0.816265	0.836735	0.804878	0.81875
A033935	0.841237	0.840399	0.793003	0	0.836364	0.823678	0.841969	0.820628	0.821951	0.857482	0.854054	0.86911	0.848259	0.875	0.834123	0.851485	0.873156	0.840849	0.858974	0.880096	0.783383	0.835052	0.801546	0.841121	0.820937	0.855586	0.839034	0.846847	0.854167	0.801749	0.836795	0.874759	0.821883	0.872131	0.845455	0.810198	0.839907	0.859961	0.809843	0.821023	0.80303	0.884232	0.837963	0.840647	0.868984	0.807065	0.858824	0.812195	0.808989
A036525	0.875	0.875723	0.83045	0.836364	0	0.85	0.810897	0.852041	0.81686	0.855932	0.824324	0.873418	0.848214	0.832669	0.872629	0.827795	0.836502	0.839228	0.833333	0.88604	0.848276	0.898649	0.835329	0.823529	0.822742	0.893891	0.901316	0.846442	0.848901	0.832753	0.850909	0.898048	0.844776	0.839827	0.88946	0.829932	0.863271	0.869369	0.854271	0.818815	0.827206	0.904762	0.873016	0.875989	0.847176	0.832797	0.840149	0.867769	0.808219
A038055	0.791932	0.822943	0.827298	0.823678	0.85	0	0.814621	0.79684	0.822115	0.829736	0.886305	0.874359	0.853659	0.922636	0.842227	0.804569	0.90113	0.812834	0.9	0.866029	0.811966	0.805846	0.792839	0.84633	0.811475	0.858289	0.834331	0.843195	0.856492	0.777778	0.816024	0.852427	0.80102	0.889241	0.853007	0.830137	0.795724	0.836978	0.780543	0.837466	0.821114	0.835391	0.810748	0.805164	0.883117	0.823219	0.841642	0.800971	0.792717
A044744	0.844211	0.822917	0.837681	0.841969	0.810897	0.814621	0	0.844595	0.833747	0.793814	0.838983	0.84573	0.828125	0.884013	0.867612	0.813158	0.846875	0.822222	0.871711	0.898058	0.852601	0.868852	0.835052	0.838942	0.790087	0.891008	0.883168	0.840625	0.86052	0.825959	0.848024	0.878193	0.846154	0.838596	0.882619	0.82029	0.859485	0.878968	0.838926	0.844828	0.802508	0.874227	0.86014	0.827338	0.876712	0.823204	0.831776	0.868735	0.825714
A044884	0.7853	0.838074	0.820639	0.820628	0.852041	0.79684	0.844595	0	0.80131	0.843552	0.888889	0.895787	0.862366	0.923267	0.805139	0.808989	0.904645	0.824766	0.892388	0.851293	0.79798	0.802657	0.78211	0.814346	0.82381	0.848341	0.804833	0.857868	0.840909	0.773779	0.834606	0.867596	0.794989	0.891892	0.858847	0.834532	0.790598	0.818349	0.791919	0.832524	0.81491	0.869801	0.814196	0.831276	0.87067	0.814554	0.838875	0.792576	0.79902
A050609	0.852941	0.857143	0.796143	0.821951	0.81686	0.822115	0.833747	0.80131	0	0.844037	0.8509	0.898305	0.845606	0.895775	0.855556	0.834928	0.887363	0.835443	0.882006	0.86836	0.787115	0.858252	0.78607	0.812357	0.781081	0.855297	0.865784	0.856742	0.835955	0.807692	0.830986	0.875926	0.808824	0.853125	0.853132	0.818667	0.811364	0.846449	0.821656	0.832	0.819209	0.889313	0.828125	0.856209	0.873737	0.839196	0.838983	0.813953	0.788618
A050953	0.852362	0.823245	0.855263	0.857482	0.855932	0.829736	0.793814	0.843552	0.844037	0	0.858974	0.858942	0.825243	0.885714	0.862528	0.847981	0.861582	0.831633	0.874627	0.89842	0.850667	0.848723	0.831731	0.851111	0.815303	0.92176	0.873823	0.852691	0.878261	0.854111	0.846369	0.86064	0.842105	0.883792	0.874468	0.836412	0.837054	0.839147	0.833333	0.843501	0.82153	0.837675	0.850549	0.822072	0.867347	0.826531	0.857542	0.868597	0.844156
A057109	0.887949	0.874016	0.851064	0.854054	0.824324	0.886305	0.838983	0.888889	0.8509	0.858974	0	0.862069	0.849057	0.814947	0.893204	0.87664	0.838926	0.854286	0.857143	0.908861	0.876877	0.915984	0.868074	0.869779	0.840237	0.930362	0.911469	0.859016	0.880488	0.853211	0.884013	0.916996	0.890909	0.810811	0.889412	0.8739	0.88729	0.905051	0.897778	0.861862	0.822951	0.889597	0.868932	0.882494	0.878261	0.848571	0.906832	0.891892	0.858824
A060782	0.898969	0.85	0.874636	0.86911	0.873418	0.874359	0.84573	0.895787	0.898305	0.858942	0.862069	0	0.867188	0.9	0.889952	0.890585	0.865385	0.867036	0.884354	0.916049	0.908571	0.89959	0.843915	0.896226	0.873239	0.934783	0.908549	0.840391	0.895981	0.866864	0.890244	0.922481	0.890306	0.887324	0.899083	0.860465	0.884161	0.90873	0.884956	0.897436	0.874233	0.909651	0.88993	0.882075	0.911846	0.845506	0.905775	0.893976	0.862069
A062082	0.887795	0.858537	0.86376	0.848259	0.848214	0.853659	0.828125	0.862366	0.845606	0.825243	0.849057	0.867188	0	0.889552	0.877551	0.85258	0.860947	0.83905	0.878125	0.904429	0.855956	0.888454	0.83871	0.855505	0.838275	0.915385	0.886756	0.875	0.860412	0.853186	0.851744	0.879771	0.863415	0.891374	0.876923	0.821727	0.861991	0.878378	0.866525	0.848485	0.846377	0.864646	0.852273	0.865169	0.873016	0.818182	0.863372	0.878719	0.855228
A067019	0.929545	0.912791	0.870629	0.875	0.832669	0.922636	0.884013	0.923267	0.895775	0.885714	0.814947	0.9	0.889552	0	0.939153	0.909357	0.849802	0.854305	0.87234	0.958449	0.918644	0.953642	0.912791	0.899457	0.887789	0.955556	0.934211	0.890152	0.902174	0.900344	0.905455	0.930586	0.902655	0.870536	0.928021	0.888514	0.929319	0.924945	0.916462	0.875	0.882353	0.914153	0.912698	0.909814	0.911475	0.881029	0.916058	0.923913	0.886288
A070042	0.826087	0.865297	0.847545	0.834123	0.872629	0.842227	0.867612	0.805139	0.855556	0.862528	0.893204	0.889952	0.877551	0.939153	0	0.838407	0.910526	0.86715	0.916201	0.871041	0.827586	0.840777	0.790754	0.859611	0.858561	0.883951	0.831094	0.878706	0.883475	0.834211	0.850949	0.882033	0.854167	0.887574	0.867925	0.84399	0.838428	0.859813	0.841889	0.862595	0.861333	0.897388	0.868644	0.851613	0.892944	0.828358	0.855586	0.831081	0.787234
A073107	0.835391	0.853301	0.838889	0.851485	0.827795	0.804569	0.813158	0.808989	0.834928	0.847981	0.87664	0.890585	0.85258	0.909357	0.838407	0	0.900285	0.84555	0.885449	0.873206	0.840336	0.845842	0.830424	0.815166	0.813187	0.895833	0.847222	0.852071	0.855505	0.797101	0.828402	0.853801	0.841191	0.87013	0.846847	0.831956	0.83871	0.847525	0.829694	0.864499	0.823009	0.858012	0.85	0.84738	0.879265	0.815508	0.840237	0.836493	0.807799
A075622	0.889908	0.865103	0.876254	0.873156	0.836502	0.90113	0.846875	0.904645	0.887363	0.861582	0.838926	0.865385	0.860947	0.849802	0.910526	0.900285	0	0.856688	0.85124	0.931319	0.893333	0.920177	0.894286	0.885333	0.848684	0.95092	0.933761	0.836502	0.885027	0.878788	0.905923	0.927966	0.880814	0.833333	0.908629	0.86755	0.920716	0.915401	0.895377	0.857627	0.830258	0.909297	0.901554	0.887139	0.87987	0.861199	0.884892	0.909333	0.872964
A098779	0.828261	0.833773	0.825826	0.840849	0.839228	0.812834	0.822222	0.824766	0.835443	0.831633	0.854286	0.867036	0.83905	0.854305	0.86715	0.84555	0.856688	0	0.886288	0.898263	0.834337	0.863732	0.802168	0.826303	0.819242	0.887955	0.860082	0.800664	0.854369	0.831325	0.813505	0.878	0.823529	0.849462	0.900227	0.811377	0.847826	0.867347	0.82448	0.819277	0.807692	0.869198	0.862233	0.837379	0.895028	0.776471	0.84858	0.857143	0.847701
A122823	0.906921	0.885802	0.860294	0.858974	0.833333	0.9	0.871711	0.892388	0.882006	0.874627	0.857143	0.884354	0.878125	0.87234	0.916201	0.885449	0.85124	0.886288	0	0.913174	0.870849	0.907583	0.885802	0.886364	0.863158	0.921502	0.91762	0.861789	0.873199	0.854478	0.888031	0.918919	0.895385	0.84058	0.908108	0.887324	0.893855	0.900232	0.888312	0.848148	0.854331	0.91924	0.903581	0.894444	0.868794	0.868243	0.894942	0.870206	0.865248
A145315	0.879921	0.907407	0.862162	0.880096	0.88604	0.866029	0.898058	0.851293	0.86836	0.89842	0.908861	0.916049	0.904429	0.958449	0.871041	0.873206	0.931319	0.898263	0.913174	0	0.83844	0.882812	0.862651	0.889625	0.873057	0.864362	0.874759	0.901685	0.891832	0.848485	0.89779	0.911602	0.891509	0.916667	0.875546	0.876316	0.870824	0.883588	0.877083	0.895288	0.864407	0.932075	0.878855	0.883772	0.905852	0.885	0.893557	0.834906	0.874674
A145678	0.803738	0.85989	0.782609	0.783383	0.848276	0.811966	0.852601	0.79798	0.787115	0.850667	0.876877	0.908571	0.855956	0.918644	0.827586	0.840336	0.893333	0.834337	0.870849	0.83844	0	0.850446	0.790087	0.829396	0.81875	0.814103	0.823661	0.836237	0.853093	0.755172	0.82069	0.885177	0.826705	0.856031	0.857855	0.832808	0.796791	0.854664	0.806931	0.833866	0.797909	0.895879	0.835052	0.84399	0.852308	0.810398	0.818182	0.786111	0.797428
A153254	0.813167	0.877953	0.866812	0.835052	0.898649	0.805846	0.868852	0.802657	0.858252	0.848723	0.915984	0.89959	0.888454	0.953642	0.840777	0.845842	0.920177	0.863732	0.907583	0.882812	0.850446	0	0.829569	0.861742	0.843818	0.88535	0.820069	0.865429	0.895028	0.821918	0.852194	0.870492	0.826446	0.912833	0.854206	0.843612	0.834297	0.840407	0.800377	0.872017	0.855835	0.863014	0.852552	0.846008	0.906832	0.849894	0.864055	0.839216	0.839912
A160364	0.808824	0.848039	0.792507	0.801546	0.835329	0.792839	0.835052	0.78211	0.78607	0.831731	0.868074	0.843915	0.83871	0.912791	0.790754	0.830424	0.894286	0.802168	0.885802	0.862651	0.790087	0.829569	0	0.821176	0.793872	0.848238	0.831325	0.842262	0.853211	0.804598	0.793313	0.880228	0.8	0.866883	0.857461	0.822715	0.786058	0.831663	0.798658	0.820225	0.816568	0.876494	0.839817	0.831797	0.858667	0.78022	0.816265	0.808717	0.784703
A162124	0.84556	0.850917	0.846154	0.841121	0.823529	0.84633	0.838942	0.814346	0.812357	0.851111	0.869779	0.896226	0.855505	0.899457	0.859611	0.815166	0.885333	0.826303	0.886364	0.889625	0.829396	0.861742	0.821176	0	0.828283	0.871287	0.858473	0.861789	0.882105	0.838961	0.855615	0.884892	0.834112	0.865672	0.849894	0.848485	0.834783	0.856611	0.840816	0.828571	0.825613	0.857965	0.850427	0.860169	0.872236	0.815461	0.831956	0.837778	0.826531
A164294	0.837719	0.848404	0.798742	0.820937	0.822742	0.811475	0.790087	0.82381	0.781081	0.815303	0.840237	0.873239	0.838275	0.887789	0.858561	0.813187	0.848684	0.819242	0.863158	0.873057	0.81875	0.843818	0.793872	0.828283	0	0.891429	0.873967	0.810811	0.824873	0.811912	0.83871	0.871166	0.809392	0.852941	0.858513	0.813456	0.841584	0.864865	0.823529	0.810559	0.809836	0.883475	0.82793	0.833747	0.863372	0.81686	0.851613	0.82732	0.763407
A174676	0.882227	0.890339	0.834891	0.855586	0.893891	0.858289	0.891008	0.848341	0.855297	0.92176	0.930362	0.934783	0.915385	0.955556	0.883951	0.895833	0.95092	0.887955	0.921502	0.864362	0.814103	0.88535	0.848238	0.871287	0.891429	0	0.855011	0.900958	0.900966	0.803226	0.896552	0.916335	0.875	0.910394	0.898824	0.872404	0.880779	0.895277	0.879271	0.903509	0.847403	0.936475	0.856436	0.897375	0.915014	0.869688	0.89172	0.835938	0.870588
A188358	0.815009	0.874275	0.858065	0.839034	0.901316	0.834331	0.883168	0.804833	0.865784	0.873823	0.911469	0.908549	0.886756	0.934211	0.831094	0.847222	0.933761	0.860082	0.91762	0.874759	0.823661	0.820069	0.831325	0.858473	0.873967	0.855011	0	0.876682	0.897297	0.831858	0.881319	0.856444	0.849206	0.912736	0.840445	0.869474	0.835849	0.843594	0.815693	0.88	0.869757	0.877076	0.814176	0.845149	0.897959	0.841667	0.877778	0.829457	0.85865
A196264	0.864486	0.831832	0.83045	0.846847	0.846442	0.843195	0.840625	0.857868	0.856742	0.852691	0.859016	0.840391	0.875	0.890152	0.878706	0.852071	0.836502	0.800664	0.861789	0.901685	0.836237	0.865429	0.842262	0.861789	0.810811	0.900958	0.876682	0	0.864499	0.828671	0.82963	0.900433	0.848214	0.819383	0.892308	0.841751	0.863271	0.876957	0.839695	0.82699	0.805243	0.884527	0.864	0.854839	0.884244	0.809836	0.873646	0.870879	0.83612
A220099	0.865019	0.871332	0.842784	0.854167	0.848901	0.856492	0.86052	0.840909	0.835955	0.878261	0.880488	0.895981	0.860412	0.902174	0.883475	0.855505	0.885027	0.854369	0.873199	0.891832	0.853093	0.895028	0.853211	0.882105	0.824873	0.900966	0.897297	0.864499	0	0.841558	0.826923	0.870438	0.852535	0.875371	0.89858	0.868159	0.871308	0.871087	0.859155	0.846154	0.853333	0.88972	0.867089	0.878914	0.88835	0.82963	0.859838	0.857768	0.846734
A232202	0.804196	0.841226	0.766892	0.801749	0.832753	0.777778	0.825959	0.773779	0.807692	0.854111	0.853211	0.866864	0.853186	0.900344	0.834211	0.797101	0.878788	0.831325	0.854478	0.848485	0.755172	0.821918	0.804598	0.838961	0.811912	0.803226	0.831858	0.828671	0.841558	0	0.837288	0.88309	0.803468	0.878327	0.840909	0.818471	0.806878	0.857451	0.819071	0.841772	0.798611	0.879121	0.782258	0.820312	0.849231	0.8	0.814685	0.759207	0.754153
A243877	0.843091	0.849275	0.819113	0.836795	0.850909	0.816024	0.848024	0.834606	0.830986	0.846369	0.884013	0.890244	0.851744	0.905455	0.850949	0.828402	0.905923	0.813505	0.888031	0.89779	0.82069	0.852194	0.793313	0.855615	0.83871	0.896552	0.881319	0.82963	0.826923	0.837288	0	0.890323	0.834808	0.854772	0.883249	0.834437	0.819672	0.856502	0.837093	0.83557	0.827957	0.896629	0.878553	0.839572	0.873016	0.818471	0.853047	0.842541	0.825083
A246496	0.866116	0.880228	0.879167	0.874759	0.898048	0.852427	0.878193	0.867596	0.875926	0.86064	0.916996	0.922481	0.879771	0.930586	0.882033	0.853801	0.927966	0.878	0.918919	0.911602	0.885177	0.870492	0.880228	0.884892	0.871166	0.916335	0.856444	0.900433	0.870438	0.88309	0.890323	0	0.860194	0.936364	0.877442	0.878351	0.871609	0.841584	0.857143	0.890947	0.89339	0.863561	0.842884	0.865942	0.918972	0.864919	0.896552	0.895118	0.890688
A269761	0.805497	0.841584	0.811966	0.821883	0.844776	0.80102	0.846154	0.794989	0.808824	0.842105	0.890909	0.890306	0.863415	0.902655	0.854167	0.841191	0.880814	0.823529	0.895385	0.891509	0.826705	0.826446	0.8	0.834112	0.809392	0.875	0.849206	0.848214	0.852535	0.803468	0.834808	0.860194	0	0.894904	0.871965	0.831492	0.808057	0.849505	0.792325	0.832402	0.818991	0.843621	0.83908	0.844394	0.884817	0.842932	0.846608	0.841608	0.810585
A294176	0.879397	0.866883	0.853846	0.872131	0.839827	0.889241	0.838596	0.891892	0.853125	0.883792	0.810811	0.887324	0.891374	0.870536	0.887574	0.87013	0.833333	0.849462	0.84058	0.916667	0.856031	0.912833	0.866883	0.865672	0.852941	0.910394	0.912736	0.819383	0.875371	0.878327	0.854772	0.936364	0.894904	0	0.895775	0.874074	0.877193	0.910377	0.890667	0.841085	0.856557	0.927361	0.909605	0.887608	0.891697	0.838129	0.861925	0.892537	0.855019
A310741	0.86406	0.88961	0.856436	0.845455	0.88946	0.853007	0.882619	0.858847	0.853132	0.874468	0.889412	0.899083	0.876923	0.928021	0.867925	0.846847	0.908629	0.900227	0.908108	0.875546	0.857855	0.854206	0.857461	0.849894	0.858513	0.898824	0.840445	0.892308	0.89858	0.840909	0.883249	0.877442	0.871965	0.895775	0	0.872289	0.858333	0.880143	0.856016	0.867971	0.875635	0.892336	0.856549	0.875256	0.909722	0.859485	0.882051	0.871308	0.859903
A325255	0.865217	0.838798	0.83125	0.810198	0.829932	0.830137	0.82029	0.834532	0.818667	0.836412	0.8739	0.860465	0.821727	0.888514	0.84399	0.831956	0.86755	0.811377	0.887324	0.876316	0.832808	0.843612	0.822715	0.848485	0.813456	0.872404	0.869474	0.841751	0.868159	0.818471	0.834437	0.878351	0.831492	0.874074	0.872289	0	0.832487	0.864979	0.831354	0.846154	0.804714	0.876623	0.836272	0.836272	0.886628	0.783537	0.843854	0.829843	0.811146
A354423	0.826511	0.894967	0.823834	0.839907	0.863271	0.795724	0.859485	0.790598	0.811364	0.837054	0.88729	0.884161	0.861991	0.929319	0.838428	0.83871	0.920716	0.847826	0.893855	0.870824	0.796791	0.834297	0.786058	0.834783	0.841584	0.880779	0.835849	0.863271	0.871308	0.806878	0.819672	0.871609	0.808057	0.877193	0.858333	0.832487	0	0.84486	0.780384	0.853904	0.83378	0.892791	0.829374	0.83691	0.878935	0.814356	0.833787	0.818386	0.822335
A402483	0.841567	0.843254	0.848485	0.859961	0.869369	0.836978	0.878968	0.818349	0.846449	0.839147	0.905051	0.90873	0.878378	0.924945	0.859813	0.847525	0.915401	0.867347	0.900232	0.883588	0.854664	0.840407	0.831663	0.856611	0.864865	0.895277	0.843594	0.876957	0.871087	0.857451	0.856502	0.841584	0.849505	0.910377	0.880143	0.864979	0.84486	0	0.820327	0.863539	0.852349	0.869783	0.841121	0.814532	0.882231	0.86558	0.875556	0.84981	0.873181
A412929	0.780769	0.852564	0.817518	0.809843	0.854271	0.780543	0.838926	0.791919	0.821656	0.833333	0.897778	0.884956	0.866525	0.916462	0.841889	0.829694	0.895377	0.82448	0.888312	0.877083	0.806931	0.800377	0.798658	0.840816	0.823529	0.879271	0.815693	0.839695	0.859155	0.819071	0.837093	0.857143	0.792325	0.890667	0.856016	0.831354	0.780384	0.820327	0	0.823671	0.808673	0.84854	0.826176	0.80167	0.872437	0.811628	0.855721	0.828092	0.804819
A427661	0.856195	0.855586	0.798046	0.821023	0.818815	0.837466	0.844828	0.832524	0.832	0.843501	0.861862	0.897436	0.848485	0.875	0.862595	0.864499	0.857627	0.819277	0.848148	0.895288	0.833866	0.872017	0.820225	0.828571	0.810559	0.903509	0.88	0.82699	0.846154	0.841772	0.83557	0.890947	0.832402	0.841085	0.867971	0.846154	0.853904	0.863539	0.823671	0	0.80137	0.865342	0.871605	0.848866	0.840491	0.837758	0.864238	0.830688	0.830247
A427765	0.841492	0.84058	0.788194	0.80303	0.827206	0.821114	0.802508	0.81491	0.819209	0.82153	0.822951	0.874233	0.846377	0.882353	0.861333	0.823009	0.830258	0.807692	0.854331	0.864407	0.797909	0.855835	0.816568	0.825613	0.809836	0.847403	0.869757	0.805243	0.853333	0.798611	0.827957	0.89339	0.818991	0.856557	0.875635	0.804714	0.83378	0.852349	0.808673	0.80137	0	0.889888	0.834667	0.834667	0.859873	0.820189	0.833935	0.827778	0.819079
A428649	0.872014	0.883168	0.899142	0.884232	0.904762	0.835391	0.874227	0.869801	0.889313	0.837675	0.889597	0.909651	0.864646	0.914153	0.897388	0.858012	0.909297	0.869198	0.91924	0.932075	0.895879	0.863014	0.876494	0.857965	0.883475	0.936475	0.877076	0.884527	0.88972	0.879121	0.896629	0.863561	0.843621	0.927361	0.892336	0.876623	0.892791	0.869783	0.84854	0.865342	0.889888	0	0.878731	0.846449	0.914761	0.867368	0.885584	0.88381	0.875269
A473825	0.838462	0.852941	0.8125	0.837963	0.873016	0.810748	0.86014	0.814196	0.828125	0.850549	0.868932	0.88993	0.852273	0.912698	0.868644	0.85	0.901554	0.862233	0.903581	0.878855	0.835052	0.852552	0.839817	0.850427	0.82793	0.856436	0.814176	0.864	0.867089	0.782258	0.878553	0.842884	0.83908	0.909605	0.856549	0.836272	0.829374	0.841121	0.826176	0.871605	0.834667	0.878731	0	0.832618	0.892857	0.815271	0.880208	0.83223	0.837905
A475556	0.824903	0.834483	0.83376	0.840647	0.875989	0.805164	0.827338	0.831276	0.856209	0.822072	0.882494	0.882075	0.865169	0.909814	0.851613	0.84738	0.887139	0.837379	0.894444	0.883772	0.84399	0.846008	0.831797	0.860169	0.833747	0.897375	0.845149	0.854839	0.878914	0.820312	0.839572	0.865942	0.844394	0.887608	0.875256	0.836272	0.83691	0.814532	0.80167	0.848866	0.834667	0.846449	0.832618	0	0.863081	0.829684	0.856383	0.847495	0.829146
A479066	0.882979	0.888312	0.847095	0.868984	0.847176	0.883117	0.876712	0.87067	0.873737	0.867347	0.878261	0.911846	0.873016	0.911475	0.892944	0.879265	0.87987	0.895028	0.868794	0.905852	0.852308	0.906832	0.858667	0.872236	0.863372	0.915014	0.897959	0.884244	0.88835	0.849231	0.873016	0.918972	0.884817	0.891697	0.909722	0.886628	0.878935	0.882231	0.872437	0.840491	0.859873	0.914761	0.892857	0.863081	0	0.87395	0.885714	0.869347	0.841317
A496693	0.813596	0.825397	0.816265	0.807065	0.832797	0.823219	0.823204	0.814554	0.839196	0.826531	0.848571	0.845506	0.818182	0.881029	0.828358	0.815508	0.861199	0.776471	0.868243	0.885	0.810398	0.849894	0.78022	0.815461	0.81686	0.869688	0.841667	0.809836	0.82963	0.8	0.818471	0.864919	0.842932	0.838129	0.859485	0.783537	0.814356	0.86558	0.811628	0.837758	0.820189	0.867368	0.815271	0.829684	0.87395	0	0.83121	0.837905	0.782477
A510821	0.860465	0.867435	0.836735	0.858824	0.840149	0.841642	0.831776	0.838875	0.838983	0.857542	0.906832	0.905775	0.863372	0.916058	0.855586	0.840237	0.884892	0.84858	0.894942	0.893557	0.818182	0.864055	0.816265	0.831956	0.851613	0.89172	0.877778	0.873646	0.859838	0.814685	0.853047	0.896552	0.846608	0.861925	0.882051	0.843854	0.833787	0.875556	0.855721	0.864238	0.833935	0.885584	0.880208	0.856383	0.885714	0.83121	0	0.863014	0.822742
A528471	0.824351	0.853147	0.804878	0.812195	0.867769	0.800971	0.868735	0.792576	0.813953	0.868597	0.891892	0.893976	0.878719	0.923913	0.831081	0.836493	0.909333	0.857143	0.870206	0.834906	0.786111	0.839216	0.808717	0.837778	0.82732	0.835938	0.829457	0.870879	0.857768	0.759207	0.842541	0.895118	0.841608	0.892537	0.871308	0.829843	0.818386	0.84981	0.828092	0.830688	0.827778	0.88381	0.83223	0.847495	0.869347	0.837905	0.863014	0	0.800532
A531166	0.825893	0.846774	0.81875	0.808989	0.808219	0.792717	0.825714	0.79902	0.788618	0.844156	0.858824	0.862069	0.855228	0.886288	0.787234	0.807799	0.872964	0.847701	0.865248	0.874674	0.797428	0.839912	0.784703	0.826531	0.763407	0.870588	0.85865	0.83612	0.846734	0.754153	0.825083	0.890688	0.810585	0.855019	0.859903	0.811146	0.822335	0.873181	0.804819	0.830247	0.819079	0.875269	0.837905	0.829146	0.841317	0.782477	0.822742	0.800532	0
A580599	0.795455	0.870021	0.806846	0.8	0.855	0.792411	0.864924	0.782961	0.804721	0.874239	0.880899	0.880531	0.88125	0.922141	0.830579	0.820175	0.901205	0.851685	0.874346	0.853814	0.774684	0.814471	0.786036	0.843813	0.843318	0.843091	0.787709	0.846348	0.866534	0.772152	0.846535	0.873288	0.798658	0.882353	0.840637	0.845794	0.809129	0.814545	0.792829	0.849412	0.833333	0.895288	0.809917	0.829268	0.878104	0.826087	0.842105	0.769737	0.817102
A613430	0.877551	0.858942	0.83815	0.862944	0.830189	0.870968	0.849206	0.875274	0.842752	0.86715	0.865014	0.877005	0.8725	0.891304	0.881119	0.861461	0.885542	0.854447	0.864686	0.914081	0.859599	0.880567	0.850254	0.842105	0.844444	0.906166	0.905039	0.858896	0.874126	0.840116	0.872404	0.9	0.8725	0.866894	0.89038	0.853933	0.880734	0.868	0.874459	0.845272	0.856716	0.890467	0.86836	0.852459	0.898123	0.830137	0.870871	0.866348	0.852368
A615240	0.825397	0.875	0.867347	0.86836	0.875	0.830588	0.856115	0.841667	0.865044	0.846501	0.898058	0.892086	0.874429	0.927419	0.860262	0.859122	0.918635	0.855392	0.918768	0.900442	0.863049	0.84466	0.827014	0.873662	0.831633	0.897059	0.875926	0.868852	0.887712	0.839474	0.843836	0.897666	0.84	0.903226	0.881497	0.869347	0.855292	0.884404	0.857724	0.884712	0.869681	0.890772	0.855914	0.855914	0.913669	0.821608	0.857923	0.866228	0.829897
A637654	0.844595	0.831461	0.830128	0.845506	0.844828	0.832402	0.815476	0.833741	0.851852	0.826087	0.853211	0.860119	0.840336	0.896552	0.861183	0.840782	0.878788	0.827795	0.862963	0.879357	0.839228	0.853333	0.808023	0.8509	0.830247	0.885886	0.862069	0.832753	0.876574	0.809211	0.833333	0.901437	0.853186	0.856589	0.88862	0.810897	0.852417	0.883966	0.830508	0.838095	0.819113	0.888889	0.856061	0.853165	0.859756	0.818182	0.866221	0.847368	0.842593
A646643	0.880952	0.836565	0.809677	0.850416	0.814685	0.865591	0.792793	0.868235	0.822581	0.843501	0.815625	0.830816	0.822535	0.834532	0.899015	0.84573	0.825784	0.801223	0.843866	0.901042	0.852201	0.891258	0.836565	0.84949	0.787975	0.900293	0.893971	0.818815	0.849105	0.838095	0.839465	0.893224	0.845304	0.85	0.881643	0.835404	0.876543	0.887265	0.864802	0.840125	0.829431	0.892241	0.84596	0.851759	0.868263	0.806061	0.852843	0.863753	0.833846
A649768	0.921053	0.899721	0.886731	0.898305	0.862319	0.89415	0.857576	0.919431	0.865385	0.867769	0.858065	0.879257	0.86087	0.863118	0.920716	0.864553	0.885714	0.884498	0.908397	0.938503	0.913738	0.926247	0.893557	0.88189	0.85623	0.952096	0.939331	0.870504	0.898964	0.903537	0.889655	0.911017	0.902235	0.843882	0.905	0.870968	0.916877	0.919149	0.9	0.876221	0.859649	0.908482	0.906329	0.897959	0.907121	0.878419	0.891986	0.919689	0.87619
A653385	0.836735	0.851942	0.843836	0.832918	0.85044	0.800505	0.830334	0.821192	0.830952	0.830144	0.88946	0.880407	0.837037	0.897661	0.858447	0.834568	0.898305	0.81016	0.926254	0.879717	0.867209	0.844758	0.8175	0.859729	0.824798	0.888312	0.834661	0.836795	0.867117	0.819718	0.866856	0.870229	0.819549	0.903427	0.855876	0.814404	0.842825	0.85098	0.802661	0.853659	0.831884	0.852227	0.816705	0.832952	0.908861	0.81117	0.875	0.854167	0.854111
A656520	0.875569	0.889655	0.857418	0.82967	0.902534	0.858657	0.870036	0.877389	0.858621	0.877551	0.887454	0.912811	0.871705	0.906188	0.890909	0.869947	0.925287	0.886076	0.908163	0.903226	0.888679	0.879518	0.887737	0.886139	0.863296	0.912886	0.886598	0.906796	0.884106	0.863198	0.899807	0.867953	0.885417	0.914938	0.886548	0.882463	0.885057	0.880178	0.867834	0.881356	0.878906	0.868098	0.866889	0.87438	0.911392	0.876364	0.91587	0.878788	0.889503
A664331	0.837302	0.857477	0.84127	0.844869	0.86351	0.793612	0.862319	0.804348	0.831797	0.854875	0.896552	0.890511	0.86215	0.917355	0.829932	0.821256	0.89071	0.853234	0.898551	0.855478	0.820652	0.842829	0.801471	0.852097	0.84399	0.858612	0.814596	0.879121	0.864333	0.824324	0.853994	0.874074	0.817961	0.891566	0.853448	0.837696	0.809091	0.846743	0.806867	0.856771	0.848901	0.878846	0.825893	0.838852	0.874055	0.833753	0.829545	0.814385	0.814815
A686193	0.85	0.845411	0.836512	0.808564	0.835777	0.826406	0.85	0.825708	0.819048	0.856481	0.890863	0.870558	0.858513	0.917847	0.841743	0.847826	0.877841	0.863636	0.891892	0.886311	0.825	0.859961	0.816832	0.851016	0.820856	0.863517	0.867562	0.842566	0.850679	0.838356	0.822674	0.879925	0.839024	0.859425	0.872294	0.82973	0.817972	0.852427	0.83547	0.836957	0.830946	0.891473	0.853007	0.853007	0.882051	0.829016	0.860795	0.817967	0.834667
A690792	0.831276	0.828358	0.836565	0.829146	0.818182	0.840686	0.829457	0.820399	0.824519	0.826506	0.856383	0.876923	0.847666	0.903509	0.84186	0.782383	0.888252	0.852332	0.850794	0.862981	0.834734	0.855711	0.845588	0.840647	0.820652	0.902062	0.8591	0.859649	0.845622	0.808571	0.846377	0.856589	0.839109	0.878205	0.847534	0.826446	0.83945	0.852652	0.832972	0.820728	0.827485	0.87	0.834862	0.824074	0.874016	0.828947	0.851312	0.837264	0.821918
A717492	0.875289	0.862974	0.862416	0.854167	0.851301	0.863768	0.819048	0.875312	0.882192	0.859551	0.836667	0.840909	0.838323	0.828685	0.876011	0.859238	0.845865	0.832258	0.862348	0.92011	0.875839	0.888889	0.859649	0.877333	0.819398	0.938462	0.918103	0.833962	0.877005	0.821053	0.871886	0.912393	0.885057	0.840517	0.889744	0.834459	0.890339	0.904139	0.871605	0.851351	0.836364	0.874419	0.879265	0.855228	0.90566	0.829582	0.882143	0.883469	0.820946
A723787	0.846154	0.894795	0.87396	0.861239	0.910926	0.871332	0.885097	0.860065	0.864804	0.896627	0.902523	0.922991	0.888393	0.92619	0.884657	0.884787	0.923529	0.887615	0.92503	0.911861	0.87201	0.864529	0.882419	0.874179	0.885151	0.896991	0.85212	0.907032	0.877729	0.865385	0.906619	0.86599	0.883408	0.927873	0.890192	0.900807	0.871038	0.872081	0.852371	0.895105	0.879227	0.889115	0.861386	0.881081	0.919774	0.876301	0.916471	0.872928	0.884615
A732558	0.886869	0.847716	0.845272	0.839793	0.855828	0.879607	0.873385	0.875546	0.831683	0.870192	0.839888	0.895013	0.872818	0.870662	0.896789	0.886978	0.868902	0.896373	0.857616	0.911695	0.86	0.909449	0.881773	0.882488	0.854396	0.903485	0.913628	0.87988	0.87703	0.823529	0.879412	0.908571	0.872818	0.878788	0.895556	0.891599	0.891156	0.888235	0.891489	0.861972	0.850299	0.912698	0.868664	0.850117	0.849162	0.849462	0.877976	0.877358	0.826705
A745433	0.845805	0.861878	0.827922	0.833811	0.862543	0.806916	0.874286	0.843521	0.862434	0.87664	0.889222	0.872024	0.876712	0.928814	0.862694	0.855153	0.903333	0.843373	0.886029	0.878049	0.81	0.872247	0.819484	0.858247	0.846154	0.863777	0.86087	0.850694	0.863753	0.802676	0.839041	0.900621	0.851541	0.893536	0.868159	0.83121	0.847938	0.863636	0.854067	0.86875	0.828767	0.907127	0.842784	0.854592	0.87538	0.819572	0.844828	0.807692	0.836991
A772693	0.87471	0.90085	0.853741	0.839394	0.8327	0.892045	0.847352	0.885856	0.856338	0.874652	0.850993	0.890625	0.854599	0.868217	0.887399	0.861765	0.853383	0.881988	0.861224	0.913649	0.85567	0.910714	0.858824	0.867568	0.822148	0.911111	0.920086	0.883636	0.888298	0.860068	0.886926	0.923567	0.881159	0.878151	0.892031	0.867987	0.889764	0.908497	0.890244	0.854237	0.843636	0.911964	0.887435	0.898964	0.861842	0.850794	0.90493	0.882834	0.854785
A779962	0.779798	0.865772	0.821705	0.78744	0.82967	0.749386	0.827338	0.751648	0.790323	0.850549	0.879808	0.900232	0.862613	0.918421	0.813333	0.7981	0.898701	0.828851	0.891365	0.848416	0.778378	0.778672	0.792857	0.812362	0.819095	0.827411	0.78389	0.848649	0.859873	0.758904	0.817439	0.870036	0.800475	0.871345	0.829787	0.818414	0.756881	0.834586	0.757576	0.83715	0.825269	0.874532	0.807018	0.819957	0.868613	0.812346	0.821918	0.789474	0.814249
A793168	0.802448	0.860465	0.852564	0.843254	0.880795	0.798371	0.850806	0.815693	0.836852	0.842912	0.894949	0.905325	0.87524	0.9163	0.863216	0.837624	0.902174	0.845361	0.891204	0.886792	0.848812	0.817869	0.826347	0.8473	0.82766	0.891837	0.793103	0.870824	0.859779	0.828947	0.863135	0.817726	0.816162	0.898585	0.858951	0.864017	0.835514	0.829716	0.784787	0.855319	0.851441	0.830189	0.822976	0.809524	0.885714	0.850716	0.869469	0.857678	0.841102
A831537	0.883212	0.926797	0.892086	0.892809	0.903704	0.901202	0.908967	0.879288	0.87984	0.917206	0.921162	0.945114	0.923784	0.944687	0.902975	0.888889	0.938129	0.915185	0.930931	0.928385	0.891462	0.890361	0.887534	0.902062	0.898876	0.917713	0.902353	0.930636	0.866844	0.875367	0.914369	0.887574	0.887228	0.93617	0.904943	0.913165	0.894057	0.893365	0.89	0.912553	0.913169	0.920991	0.891473	0.9	0.922545	0.900415	0.915452	0.890789	0.910615
A870542	0.873043	0.934236	0.888889	0.883436	0.91954	0.891784	0.91446	0.879121	0.897287	0.911708	0.930818	0.931959	0.923529	0.963554	0.88632	0.88664	0.957684	0.914938	0.93494	0.882828	0.86758	0.87175	0.868583	0.910112	0.906383	0.885463	0.852941	0.91954	0.916045	0.870455	0.908676	0.910569	0.879592	0.930348	0.88764	0.9	0.868726	0.893333	0.870201	0.913232	0.896789	0.935644	0.873563	0.907063	0.92616	0.894737	0.905312	0.874263	0.893709
A889338	0.818367	0.855107	0.825613	0.830882	0.84104	0.804938	0.84	0.803965	0.817967	0.84186	0.89196	0.907543	0.854415	0.909605	0.845805	0.821078	0.891667	0.832905	0.876506	0.858491	0.786932	0.824242	0.80397	0.817972	0.835079	0.853018	0.809619	0.847701	0.841629	0.804469	0.821326	0.853053	0.820639	0.86478	0.853712	0.822102	0.777778	0.833333	0.809111	0.84492	0.819484	0.875	0.841518	0.838926	0.891688	0.8	0.842857	0.846682	0.804878
A907453	0.856016	0.841727	0.841823	0.853717	0.864407	0.825666	0.828715	0.832618	0.856164	0.823113	0.860825	0.866499	0.815271	0.90678	0.866667	0.849642	0.895028	0.848101	0.893491	0.902715	0.858667	0.843254	0.816176	0.850112	0.810667	0.905	0.857965	0.834783	0.865044	0.843666	0.835227	0.885185	0.829684	0.865204	0.854031	0.847368	0.822727	0.844961	0.844538	0.848404	0.830028	0.859684	0.854626	0.844444	0.894737	0.825193	0.84	0.865169	0.845953
A917643	0.894144	0.887006	0.889968	0.898017	0.882143	0.915068	0.864048	0.903614	0.895442	0.876712	0.834983	0.86478	0.870317	0.840467	0.923274	0.89916	0.852399	0.859813	0.873518	0.946809	0.909968	0.916667	0.880682	0.896104	0.863057	0.95509	0.916488	0.845018	0.898701	0.885246	0.908163	0.917722	0.923077	0.852941	0.920988	0.89557	0.911168	0.925847	0.881068	0.890323	0.87108	0.920354	0.889175	0.906091	0.88959	0.828025	0.914384	0.925065	0.889937
A918326	0.814617	0.84787	0.856195	0.829522	0.872685	0.797468	0.858921	0.781008	0.79918	0.863813	0.890526	0.903689	0.874751	0.936937	0.819444	0.828512	0.914989	0.860759	0.917453	0.86	0.815242	0.802867	0.799154	0.854685	0.855603	0.863043	0.807018	0.867442	0.871698	0.804651	0.862069	0.860697	0.828157	0.896296	0.853659	0.840355	0.796407	0.809441	0.80863	0.866521	0.855172	0.885522	0.811395	0.847619	0.885593	0.83691	0.85814	0.808081	0.81573
A929056	0.873303	0.85755	0.844884	0.848837	0.832117	0.861582	0.810559	0.867647	0.848901	0.844875	0.815789	0.878049	0.850144	0.87037	0.894057	0.857143	0.847826	0.855828	0.859375	0.907859	0.858086	0.891593	0.867232	0.863158	0.802632	0.917933	0.906183	0.827839	0.862797	0.850993	0.888136	0.914405	0.850144	0.842975	0.892768	0.840391	0.890585	0.901709	0.875	0.837748	0.817857	0.890135	0.859375	0.862338	0.878125	0.846154	0.87108	0.886842	0.815789
A981833	0.8041	0.81768	0.818182	0.770349	0.819728	0.792135	0.80814	0.789604	0.810667	0.803235	0.848214	0.848397	0.823204	0.882155	0.81201	0.842818	0.857616	0.784195	0.860714	0.862434	0.788961	0.829268	0.784091	0.826087	0.800613	0.856716	0.826087	0.803448	0.846348	0.785714	0.832237	0.85084	0.806723	0.850187	0.870504	0.803125	0.803618	0.826464	0.783784	0.811321	0.778157	0.865217	0.819797	0.801546	0.868035	0.77439	0.852941	0.825065	0.77918
B007742	0.873894	0.871233	0.882353	0.878788	0.850694	0.89008	0.857971	0.879147	0.859416	0.861702	0.851393	0.868657	0.857939	0.883392	0.888608	0.861496	0.84965	0.850299	0.873606	0.91906	0.877358	0.910638	0.871233	0.881313	0.863636	0.926901	0.919588	0.858621	0.866667	0.870662	0.892157	0.91411	0.888889	0.821862	0.90625	0.856698	0.893564	0.913043	0.880841	0.850794	0.86	0.890351	0.89951	0.874687	0.905325	0.812308	0.898026	0.895674	0.829653
B008418	0.822	0.825776	0.827128	0.797531	0.808696	0.789216	0.815	0.810753	0.788599	0.815851	0.858228	0.858209	0.816425	0.881356	0.836323	0.81401	0.857542	0.801034	0.863501	0.884876	0.80274	0.84375	0.791155	0.824719	0.780161	0.88806	0.85389	0.818966	0.819005	0.80654	0.832869	0.855805	0.819277	0.865443	0.844492	0.801609	0.818386	0.836538	0.790043	0.789041	0.817927	0.837302	0.834802	0.813901	0.857868	0.808184	0.844011	0.812933	0.803714
B012011	0.844262	0.817722	0.801153	0.781003	0.830303	0.800512	0.827676	0.837004	0.781407	0.821951	0.842391	0.854881	0.834586	0.89911	0.851163	0.817259	0.877193	0.85974	0.877743	0.883333	0.809249	0.856855	0.808673	0.833724	0.78187	0.859459	0.842	0.844311	0.830588	0.799419	0.79878	0.844181	0.79845	0.872964	0.794326	0.804533	0.829837	0.823529	0.828947	0.854396	0.814925	0.866667	0.819672	0.797136	0.854447	0.795082	0.835821	0.835714	0.786325
B020691	0.819149	0.863524	0.806452	0.817232	0.877976	0.80829	0.857143	0.795824	0.80402	0.876777	0.896825	0.915816	0.862843	0.916168	0.842482	0.822165	0.922414	0.853333	0.892063	0.84131	0.782477	0.830189	0.813472	0.849412	0.846575	0.809798	0.807531	0.877976	0.865116	0.768293	0.843844	0.870841	0.824742	0.895082	0.856164	0.83662	0.814904	0.864811	0.809524	0.850704	0.841791	0.902584	0.810096	0.843458	0.88172	0.832432	0.845455	0.781726	0.825352
B023803	0.829642	0.838583	0.84086	0.83	0.886214	0.796748	0.837398	0.794444	0.839695	0.83908	0.893145	0.890438	0.856031	0.933045	0.838041	0.8125	0.912017	0.834025	0.906818	0.878788	0.824176	0.804159	0.817635	0.828302	0.82839	0.880903	0.824121	0.861298	0.882883	0.806236	0.856195	0.837705	0.814516	0.90676	0.857401	0.83547	0.809524	0.849427	0.809783	0.875	0.849558	0.85042	0.828037	0.825843	0.904	0.812632	0.862528	0.816248	0.834395
B025272	0.83368	0.868293	0.839888	0.826087	0.883382	0.792746	0.859335	0.8041	0.827251	0.848921	0.906977	0.903308	0.875912	0.930233	0.825359	0.839599	0.923729	0.849604	0.900929	0.877108	0.821326	0.810127	0.804124	0.848837	0.820442	0.867568	0.804979	0.889855	0.879819	0.80117	0.856725	0.854617	0.84788	0.900641	0.860674	0.839335	0.800481	0.848303	0.82	0.856354	0.844575	0.881764	0.829439	0.848276	0.880637	0.819407	0.827273	0.828916	0.847411
B025335	0.87519	0.889273	0.897388	0.880492	0.875752	0.876091	0.84658	0.876997	0.881356	0.857639	0.863894	0.882569	0.863233	0.89697	0.89604	0.875439	0.890873	0.877514	0.89876	0.915825	0.88403	0.889222	0.887348	0.887603	0.871269	0.922383	0.891176	0.88247	0.889256	0.869231	0.91619	0.892285	0.900344	0.903158	0.904	0.882022	0.900974	0.879822	0.869219	0.893458	0.878431	0.876336	0.877686	0.866444	0.916968	0.869725	0.902913	0.893333	0.887037
B027505	0.892562	0.902299	0.860262	0.838446	0.874142	0.900574	0.89662	0.903114	0.863462	0.907236	0.853448	0.906883	0.869307	0.882904	0.915009	0.895753	0.893905	0.91	0.908235	0.923221	0.895522	0.916264	0.883041	0.89781	0.866808	0.931174	0.92126	0.901786	0.907609	0.895745	0.917749	0.91195	0.901923	0.902913	0.896057	0.893082	0.920071	0.9024	0.905983	0.889597	0.887168	0.911909	0.902878	0.908766	0.902893	0.894949	0.91939	0.910256	0.884696
B030024	0.803719	0.800995	0.806094	0.804511	0.847701	0.780856	0.813299	0.787946	0.809524	0.808612	0.84555	0.857506	0.837772	0.903409	0.802353	0.823961	0.866477	0.808399	0.883234	0.87963	0.826923	0.812245	0.782828	0.801402	0.790761	0.873711	0.816733	0.810089	0.839002	0.787535	0.817919	0.87242	0.781726	0.861199	0.853712	0.799451	0.803241	0.833333	0.806522	0.809917	0.762763	0.872798	0.825792	0.825792	0.87468	0.790451	0.852691	0.830626	0.811321
B031428	0.815642	0.830803	0.812652	0.808036	0.849246	0.816193	0.834452	0.804781	0.81741	0.841336	0.875847	0.885463	0.852564	0.878481	0.828157	0.840517	0.874074	0.827982	0.894602	0.898167	0.822384	0.854839	0.802222	0.829569	0.784504	0.894855	0.853873	0.846348	0.826804	0.83693	0.855037	0.847636	0.801339	0.87027	0.861057	0.826603	0.840404	0.848057	0.825581	0.824519	0.836228	0.873665	0.85259	0.817248	0.878104	0.815242	0.842105	0.840909	0.814286
B034031	0.817185	0.817204	0.834112	0.802198	0.85049	0.778761	0.830769	0.787698	0.816667	0.810924	0.858744	0.868709	0.841438	0.906024	0.824847	0.803922	0.882775	0.829596	0.877863	0.873469	0.821429	0.800738	0.788546	0.806982	0.806977	0.880266	0.809353	0.833333	0.842315	0.810552	0.842233	0.83042	0.792952	0.885714	0.837255	0.822844	0.818182	0.811828	0.804264	0.820755	0.837772	0.833333	0.818913	0.818913	0.871111	0.811791	0.849148	0.820619	0.82448
B037018	0.83125	0.879227	0.799419	0.795276	0.853293	0.786458	0.84456	0.8041	0.779747	0.862559	0.877984	0.914358	0.862069	0.923977	0.833729	0.836683	0.929775	0.840426	0.904321	0.86618	0.800587	0.837113	0.807198	0.840749	0.800562	0.836111	0.843373	0.880117	0.856481	0.76506	0.869942	0.893738	0.824427	0.904153	0.858108	0.819718	0.79759	0.877432	0.809417	0.843575	0.79878	0.879518	0.815603	0.842956	0.87766	0.822581	0.844776	0.79703	0.794872
B037820	0.792873	0.81016	0.787692	0.797814	0.814332	0.754875	0.776504	0.747525	0.771883	0.796345	0.855524	0.858726	0.80593	0.888535	0.80203	0.796748	0.84345	0.780702	0.845361	0.844961	0.796296	0.802198	0.756983	0.81	0.752294	0.847262	0.807281	0.786667	0.806533	0.762658	0.780328	0.860606	0.759104	0.83871	0.826923	0.765432	0.781726	0.810235	0.763285	0.761755	0.770492	0.850746	0.818627	0.79198	0.845272	0.771261	0.824281	0.777487	0.745342
B039316	0.852349	0.850829	0.826367	0.812139	0.856655	0.822535	0.825959	0.822222	0.830189	0.86911	0.877246	0.889855	0.868852	0.915254	0.846354	0.844011	0.85567	0.841791	0.871324	0.89418	0.816393	0.868421	0.841226	0.847938	0.808176	0.88253	0.878981	0.84083	0.847545	0.781145	0.825342	0.887734	0.830508	0.869732	0.875	0.858462	0.866834	0.886316	0.85	0.85625	0.823129	0.893709	0.853165	0.850254	0.859756	0.835821	0.846939	0.825737	0.801917
B039351	0.780933	0.849315	0.782258	0.785888	0.821727	0.777778	0.802956	0.760965	0.751196	0.841871	0.830808	0.881235	0.827103	0.903226	0.835526	0.790865	0.895013	0.812968	0.874644	0.84738	0.749304	0.824903	0.764706	0.811111	0.774278	0.843829	0.82218	0.818436	0.83913	0.767123	0.822404	0.86106	0.77561	0.856716	0.82618	0.804688	0.777778	0.833648	0.779915	0.811518	0.801105	0.858779	0.810989	0.834052	0.84788	0.789873	0.826923	0.785219	0.784777
B039629	0.824427	0.874187	0.83871	0.850112	0.871134	0.80778	0.869074	0.842315	0.817181	0.864119	0.880562	0.900452	0.85872	0.909794	0.860125	0.838565	0.901763	0.868664	0.888889	0.877155	0.828283	0.855823	0.838926	0.84696	0.841346	0.88993	0.84854	0.888325	0.865702	0.813776	0.86802	0.872792	0.835586	0.882022	0.853061	0.835381	0.821277	0.848816	0.820926	0.86988	0.851662	0.879342	0.829474	0.85124	0.895833	0.834515	0.863753	0.831533	0.842615
B040925	0.824786	0.850254	0.814159	0.821053	0.848297	0.808901	0.84	0.790588	0.8225	0.836228	0.874317	0.891821	0.852417	0.908257	0.829268	0.822917	0.87538	0.841962	0.879479	0.870968	0.771605	0.835789	0.769022	0.822384	0.797688	0.860335	0.815514	0.833856	0.844498	0.790909	0.82716	0.871795	0.822454	0.863014	0.849188	0.803519	0.792079	0.840164	0.796296	0.841954	0.814241	0.876797	0.833333	0.836105	0.883152	0.800562	0.825	0.82716	0.798834
B041339	0.885981	0.858124	0.88	0.866972	0.87027	0.848276	0.854762	0.866397	0.880952	0.853007	0.85213	0.903529	0.838785	0.901907	0.887949	0.830986	0.896552	0.873206	0.895184	0.927195	0.884422	0.869811	0.865909	0.855292	0.853598	0.934272	0.895118	0.86413	0.886316	0.861893	0.878947	0.859779	0.883146	0.897959	0.873181	0.850633	0.882845	0.879121	0.865731	0.860406	0.865079	0.804435	0.861996	0.842333	0.901442	0.854722	0.892388	0.877155	0.882927
B042192	0.865169	0.898268	0.825641	0.830626	0.867725	0.838636	0.878995	0.839104	0.841758	0.890063	0.898824	0.930337	0.88326	0.932817	0.866808	0.855856	0.921519	0.878788	0.90411	0.879386	0.817708	0.874307	0.83524	0.870293	0.859903	0.848635	0.858456	0.905371	0.884058	0.783422	0.887755	0.890459	0.85553	0.903955	0.882591	0.871046	0.849894	0.873188	0.848	0.8525	0.841689	0.907609	0.857741	0.881148	0.890736	0.858156	0.857143	0.835526	0.841584
B043915	0.859929	0.890244	0.840749	0.826464	0.879518	0.843882	0.849673	0.839388	0.851324	0.853061	0.882743	0.906183	0.876033	0.897059	0.876471	0.862213	0.918224	0.856512	0.893671	0.892929	0.828162	0.858657	0.838298	0.855159	0.840547	0.89404	0.845614	0.890215	0.850299	0.863741	0.857488	0.845486	0.845011	0.901809	0.860735	0.856164	0.851779	0.855903	0.845574	0.849188	0.847458	0.869258	0.852362	0.843254	0.904348	0.849558	0.885986	0.864	0.854875
B047366	0.821849	0.849524	0.850312	0.845857	0.889597	0.811765	0.844181	0.797468	0.848148	0.823529	0.885149	0.895551	0.846743	0.916844	0.84854	0.815324	0.89852	0.829268	0.916849	0.894161	0.851464	0.810811	0.833977	0.845455	0.845214	0.893069	0.80067	0.877682	0.877876	0.819742	0.867804	0.831987	0.831068	0.914607	0.85689	0.845041	0.825368	0.837925	0.799642	0.87169	0.851613	0.840532	0.817343	0.823853	0.908738	0.846307	0.866667	0.845018	0.85102
B053978	0.80566	0.854701	0.850711	0.835526	0.887531	0.809735	0.851441	0.810757	0.848233	0.861856	0.885135	0.915948	0.878151	0.926829	0.846311	0.844492	0.905797	0.860987	0.916244	0.860169	0.800499	0.837294	0.806236	0.868263	0.855505	0.85814	0.826087	0.884804	0.87251	0.800995	0.867971	0.86087	0.818584	0.890374	0.869141	0.85814	0.832311	0.863398	0.815324	0.877598	0.843672	0.879004	0.823409	0.847082	0.894855	0.832952	0.835025	0.839917	0.840749
B054112	0.78327	0.86875	0.839623	0.832972	0.853598	0.812636	0.846154	0.779798	0.818947	0.856851	0.889381	0.903226	0.85865	0.909756	0.817427	0.834409	0.902148	0.853007	0.898477	0.878601	0.815534	0.824497	0.785235	0.833333	0.842105	0.873303	0.824057	0.881356	0.878669	0.832936	0.86747	0.891122	0.829004	0.886544	0.864341	0.836449	0.805785	0.840989	0.808594	0.848131	0.846341	0.870567	0.844622	0.821138	0.871622	0.81422	0.855037	0.817992	0.827103
B057650	0.841727	0.861357	0.799283	0.813084	0.822394	0.86217	0.842767	0.876884	0.825581	0.854701	0.814433	0.857605	0.846847	0.853755	0.877717	0.864307	0.816406	0.82623	0.826271	0.897727	0.822064	0.887872	0.844311	0.86376	0.77972	0.9	0.885906	0.822394	0.872629	0.818505	0.85348	0.902174	0.843373	0.842795	0.862069	0.836177	0.86828	0.888641	0.858942	0.829268	0.80303	0.901602	0.853659	0.872	0.872131	0.811881	0.863971	0.879121	0.818493
B059053	0.807018	0.871212	0.788991	0.779006	0.830671	0.786486	0.843666	0.781775	0.776316	0.839599	0.875346	0.898936	0.861893	0.913313	0.793893	0.807487	0.883436	0.832869	0.884488	0.851662	0.77116	0.833689	0.768595	0.816832	0.811594	0.857955	0.832985	0.849057	0.861575	0.748408	0.827586	0.888016	0.800539	0.868056	0.84434	0.803571	0.788945	0.842975	0.790588	0.828909	0.783871	0.882231	0.842105	0.842105	0.846154	0.817416	0.817891	0.745989	0.773414
B064882	0.796976	0.832487	0.824713	0.799472	0.830247	0.787402	0.833773	0.796767	0.816832	0.863962	0.885638	0.899485	0.860697	0.926254	0.829327	0.826087	0.877976	0.83558	0.892744	0.856436	0.78012	0.813559	0.805195	0.847418	0.8017	0.824363	0.820619	0.858434	0.857809	0.750769	0.844776	0.869141	0.801047	0.873754	0.85941	0.824363	0.821429	0.832994	0.813063	0.84507	0.821752	0.87169	0.838785	0.82783	0.885333	0.836461	0.825153	0.809877	0.789017
B066207	0.812757	0.843373	0.827869	0.82716	0.853448	0.788945	0.856436	0.800443	0.822695	0.841121	0.882952	0.88806	0.848193	0.927374	0.831797	0.831707	0.903315	0.858586	0.895833	0.863208	0.812849	0.830645	0.802993	0.851685	0.840314	0.858268	0.839216	0.856734	0.864143	0.81337	0.837143	0.867675	0.836983	0.891975	0.845475	0.791667	0.824201	0.846304	0.789823	0.84097	0.828571	0.86785	0.835586	0.838202	0.876923	0.802111	0.851852	0.813239	0.810298
B066787	0.818015	0.876543	0.848837	0.85138	0.892857	0.82906	0.883721	0.823643	0.872	0.895874	0.904555	0.903846	0.892057	0.93617	0.849398	0.866944	0.930716	0.856512	0.9075	0.895161	0.839243	0.844365	0.840764	0.852883	0.873894	0.863946	0.827094	0.882212	0.890173	0.834123	0.879147	0.882353	0.845011	0.896104	0.880228	0.863946	0.84493	0.849913	0.816602	0.880361	0.850242	0.898451	0.8591	0.850099	0.897155	0.859649	0.87799	0.854839	0.854875
B072593	0.828343	0.883827	0.835544	0.822816	0.873278	0.822967	0.859903	0.815054	0.848073	0.868009	0.904878	0.901442	0.895928	0.935135	0.830317	0.849412	0.911765	0.884058	0.898844	0.858469	0.801653	0.833992	0.822115	0.87473	0.823377	0.850129	0.83559	0.857542	0.872017	0.808743	0.860656	0.876384	0.826923	0.89521	0.861111	0.856041	0.825503	0.872897	0.799569	0.871795	0.852459	0.891841	0.849345	0.854348	0.882793	0.845771	0.859116	0.822989	0.839793
B073851	0.87239	0.869186	0.797153	0.832827	0.801556	0.83631	0.822222	0.866499	0.859944	0.852691	0.862745	0.869841	0.816514	0.873077	0.872629	0.848665	0.866667	0.850318	0.847737	0.889205	0.848276	0.883562	0.842262	0.852459	0.834437	0.890323	0.889135	0.867647	0.848901	0.836806	0.855072	0.895652	0.868421	0.859574	0.880829	0.829932	0.87234	0.87191	0.848485	0.839041	0.814126	0.899772	0.873016	0.845528	0.83557	0.798013	0.869565	0.851955	0.843854
B077117	0.838983	0.890566	0.862288	0.840954	0.890591	0.827038	0.895349	0.838998	0.858757	0.899818	0.918972	0.92233	0.89225	0.939655	0.861111	0.873321	0.932347	0.873239	0.91629	0.880455	0.841304	0.833898	0.84252	0.8663	0.873211	0.873444	0.823529	0.885714	0.888489	0.846652	0.875546	0.888365	0.844181	0.913953	0.867145	0.85443	0.844156	0.84514	0.81769	0.874477	0.878788	0.892857	0.853211	0.853211	0.885714	0.855397	0.881838	0.829175	0.862786
B085018	0.865248	0.837259	0.874142	0.855319	0.867647	0.855042	0.868534	0.849524	0.875752	0.861507	0.886918	0.861607	0.868201	0.925481	0.853119	0.873181	0.894231	0.858093	0.878553	0.894523	0.85446	0.84767	0.864017	0.86785	0.865471	0.888393	0.85289	0.83038	0.869822	0.843972	0.86747	0.896667	0.861053	0.886544	0.881679	0.847222	0.839357	0.85913	0.838095	0.876993	0.843521	0.874558	0.860511	0.844622	0.90372	0.822323	0.874396	0.87	0.853881
B100695	0.825455	0.877301	0.870748	0.845011	0.890995	0.820128	0.879747	0.815534	0.852227	0.887795	0.909871	0.911392	0.885947	0.941589	0.822086	0.853556	0.916279	0.864924	0.91358	0.873211	0.851163	0.836918	0.819355	0.860511	0.869757	0.875	0.819643	0.875	0.884393	0.832547	0.861244	0.899506	0.85084	0.905371	0.870229	0.864865	0.832	0.856649	0.810811	0.878652	0.870283	0.913851	0.85098	0.866538	0.902597	0.845475	0.857143	0.839431	0.840183
B113070	0.831967	0.865707	0.821229	0.841584	0.876791	0.847087	0.873762	0.841649	0.839243	0.87844	0.909091	0.902743	0.896956	0.943978	0.842593	0.851582	0.928571	0.867684	0.890244	0.852657	0.788406	0.849398	0.834975	0.851936	0.852632	0.830601	0.834661	0.889518	0.89693	0.789017	0.853868	0.899628	0.85122	0.903427	0.858407	0.852547	0.842825	0.870906	0.833693	0.883905	0.858357	0.91587	0.838269	0.848758	0.880519	0.847938	0.862069	0.774752	0.829268
B114207	0.863539	0.867532	0.864307	0.853723	0.847403	0.885496	0.825843	0.875566	0.847716	0.849873	0.838235	0.841954	0.836461	0.851351	0.873479	0.855263	0.834983	0.817391	0.876289	0.907731	0.882698	0.894845	0.849604	0.871981	0.805389	0.934605	0.897384	0.851133	0.863415	0.866469	0.876161	0.916016	0.869792	0.811321	0.893764	0.83631	0.891765	0.895372	0.861991	0.857988	0.841772	0.879493	0.871122	0.865707	0.890141	0.818444	0.88162	0.880196	0.817365
B115621	0.810976	0.862471	0.834667	0.836145	0.863128	0.816425	0.864734	0.798687	0.844749	0.846682	0.899015	0.892944	0.877598	0.93188	0.826879	0.826506	0.917112	0.844221	0.904624	0.883827	0.836022	0.849315	0.803922	0.849224	0.84949	0.872774	0.848369	0.859944	0.873913	0.814208	0.800578	0.894353	0.817518	0.881098	0.865385	0.852332	0.794931	0.83301	0.798701	0.856397	0.848485	0.880769	0.828125	0.828125	0.86802	0.818414	0.848739	0.813953	0.81746
B141359	0.84058	0.824873	0.822857	0.846348	0.813665	0.828715	0.828947	0.822472	0.829684	0.814356	0.824513	0.874346	0.850374	0.860248	0.849765	0.821429	0.862275	0.811475	0.87619	0.895487	0.840909	0.862626	0.827848	0.840376	0.803371	0.914286	0.881323	0.831804	0.848131	0.800587	0.8	0.876448	0.8475	0.856187	0.883002	0.838889	0.849885	0.85259	0.857759	0.823362	0.816265	0.883768	0.858447	0.817967	0.807365	0.806011	0.847761	0.861502	0.80791
B143587	0.822551	0.888889	0.854801	0.841991	0.899281	0.824295	0.889362	0.812253	0.858896	0.865306	0.915217	0.918977	0.899796	0.947867	0.847561	0.858051	0.92217	0.886957	0.906091	0.866109	0.814181	0.827839	0.851064	0.873767	0.867117	0.867277	0.797048	0.885922	0.891051	0.817518	0.888095	0.884941	0.832972	0.920103	0.861328	0.877551	0.828921	0.854386	0.814453	0.881279	0.856448	0.89547	0.834343	0.868627	0.89823	0.839729	0.870732	0.831601	0.860731
B170790	0.85122	0.845679	0.81685	0.828571	0.779167	0.835913	0.817276	0.849206	0.797546	0.825301	0.806452	0.874587	0.848297	0.841667	0.873596	0.862805	0.836	0.838926	0.842795	0.880952	0.822878	0.895105	0.83125	0.836207	0.829861	0.884746	0.877598	0.846457	0.852273	0.814815	0.855513	0.909292	0.848297	0.806604	0.866848	0.820789	0.854342	0.895692	0.854545	0.808824	0.788845	0.888361	0.861496	0.877049	0.855172	0.8	0.870722	0.83871	0.797834
B184278	0.824597	0.875	0.836898	0.838164	0.871866	0.803922	0.850123	0.795154	0.844037	0.840647	0.903941	0.895122	0.858491	0.943089	0.849776	0.828502	0.916667	0.831633	0.90407	0.875576	0.819178	0.818548	0.823245	0.848552	0.824607	0.875	0.815842	0.849432	0.883117	0.8	0.849582	0.867041	0.828087	0.893939	0.859914	0.851562	0.80778	0.85249	0.797826	0.867532	0.834734	0.875969	0.832589	0.814059	0.892768	0.826531	0.851124	0.821346	0.844156
B209170	0.910515	0.904494	0.862416	0.877551	0.892473	0.892655	0.889552	0.894608	0.894309	0.908602	0.916149	0.904908	0.922222	0.923077	0.919689	0.885387	0.930314	0.909639	0.884921	0.911111	0.872054	0.90625	0.895184	0.895013	0.889937	0.887097	0.901532	0.892473	0.900524	0.868687	0.89547	0.87638	0.888252	0.906504	0.895408	0.904762	0.898964	0.901747	0.898795	0.896104	0.869258	0.929204	0.885117	0.910714	0.90566	0.900302	0.893993	0.901333	0.888535
B223738	0.834112	0.831395	0.741935	0.785933	0.815498	0.822157	0.811146	0.794271	0.789625	0.851648	0.861199	0.861111	0.850575	0.891304	0.808333	0.834302	0.856631	0.83125	0.846457	0.858757	0.773852	0.843318	0.781818	0.839142	0.799342	0.79798	0.842342	0.811111	0.826087	0.752688	0.79927	0.889126	0.820059	0.838843	0.835079	0.789831	0.8125	0.84009	0.839109	0.798635	0.783883	0.887892	0.838624	0.844737	0.864353	0.794872	0.818182	0.822222	0.820261
B227778	0.814737	0.86618	0.814286	0.786842	0.82263	0.778068	0.827225	0.774419	0.786967	0.821516	0.866667	0.869452	0.865526	0.911765	0.797561	0.810742	0.886628	0.838196	0.873817	0.844444	0.791176	0.818372	0.763926	0.811005	0.811634	0.855978	0.815574	0.843844	0.854503	0.781065	0.81982	0.883588	0.813299	0.861386	0.83524	0.817416	0.775061	0.83501	0.79684	0.844444	0.810811	0.882236	0.832947	0.824766	0.878307	0.817204	0.828313	0.809756	0.778736
B233649	0.889412	0.867069	0.826087	0.836478	0.856031	0.871257	0.891304	0.855643	0.877143	0.898592	0.901316	0.910828	0.89645	0.92278	0.86119	0.870091	0.914498	0.850993	0.887029	0.881306	0.844765	0.879717	0.849693	0.853107	0.869565	0.842105	0.87788	0.873563	0.884298	0.832727	0.860377	0.902222	0.869697	0.89083	0.89418	0.862069	0.879781	0.880734	0.875318	0.863636	0.835878	0.921839	0.855556	0.883469	0.90099	0.832776	0.86692	0.839181	0.863946
B237448	0.818505	0.892578	0.835214	0.826722	0.864486	0.807128	0.853862	0.794626	0.843874	0.865759	0.901879	0.907975	0.898635	0.929545	0.819085	0.823285	0.922049	0.867647	0.909524	0.873267	0.828375	0.811052	0.81875	0.858779	0.827434	0.852747	0.789661	0.887872	0.882022	0.817972	0.866972	0.871711	0.820459	0.912195	0.842505	0.85022	0.817289	0.837607	0.810507	0.866228	0.846868	0.883446	0.833977	0.847328	0.901674	0.834052	0.873563	0.810101	0.84141
B269378	0.827815	0.854881	0.787975	0.814917	0.846405	0.815217	0.787172	0.81295	0.797872	0.82199	0.847507	0.867232	0.829268	0.895425	0.841709	0.81044	0.867742	0.798817	0.875433	0.870466	0.804416	0.846652	0.804408	0.822785	0.778462	0.849112	0.855346	0.827243	0.868293	0.789809	0.831715	0.869121	0.809917	0.874101	0.861575	0.817629	0.833333	0.865145	0.809976	0.825688	0.790698	0.8742	0.828358	0.8225	0.886364	0.79646	0.848387	0.84557	0.816265
B270658	0.859712	0.867089	0.859155	0.850972	0.895884	0.84086	0.861842	0.834308	0.858025	0.866803	0.914661	0.884956	0.901437	0.939904	0.8583	0.864407	0.926714	0.868889	0.919192	0.881743	0.855107	0.854317	0.837662	0.888454	0.883929	0.886878	0.859402	0.882353	0.890411	0.833333	0.868293	0.891892	0.861702	0.910995	0.895238	0.879271	0.856	0.873484	0.856061	0.893182	0.860976	0.908304	0.861111	0.86785	0.914474	0.864444	0.855721	0.840249	0.854503
B276935	0.804734	0.883772	0.85213	0.82243	0.882507	0.791962	0.85814	0.805031	0.844298	0.866091	0.896226	0.903226	0.875831	0.935567	0.842333	0.860987	0.913265	0.846523	0.898072	0.876923	0.817708	0.796443	0.805164	0.853503	0.84878	0.862745	0.814885	0.864721	0.884058	0.81201	0.867532	0.868468	0.82093	0.888252	0.859504	0.842893	0.791111	0.830827	0.78481	0.858209	0.865633	0.877095	0.835821	0.833333	0.880096	0.821951	0.866142	0.832967	0.83871
B277334	0.83547	0.848329	0.804217	0.80593	0.827476	0.831169	0.818681	0.82448	0.798969	0.859951	0.83046	0.86612	0.847545	0.878981	0.855422	0.838961	0.890578	0.833333	0.862416	0.866499	0.823353	0.841438	0.821053	0.845783	0.798246	0.858357	0.85947	0.860248	0.836983	0.787692	0.849693	0.870518	0.816976	0.860627	0.855478	0.828488	0.838942	0.884692	0.84009	0.83965	0.81875	0.880165	0.83693	0.856132	0.878453	0.831025	0.844237	0.825	0.83046
B352553	0.948198	0.924419	0.896194	0.890578	0.901141	0.927954	0.896552	0.938424	0.91922	0.930748	0.869416	0.909385	0.904762	0.838983	0.94695	0.924198	0.878906	0.903846	0.9125	0.957983	0.924915	0.955556	0.930636	0.930667	0.89	0.94822	0.952174	0.909434	0.918919	0.895105	0.939286	0.950644	0.920821	0.888393	0.941026	0.916667	0.939791	0.952278	0.93674	0.90785	0.905109	0.943052	0.928947	0.934555	0.928105	0.92163	0.938406	0.917127	0.917763
B370055	0.813483	0.859788	0.82716	0.816667	0.805461	0.813699	0.830028	0.817308	0.824607	0.81746	0.859649	0.878873	0.856	0.875839	0.816537	0.834688	0.884615	0.838617	0.878049	0.895408	0.810127	0.855603	0.812672	0.827411	0.820359	0.871345	0.861635	0.863636	0.870098	0.799363	0.841424	0.870637	0.821429	0.868613	0.860577	0.826748	0.820253	0.840085	0.802885	0.831288	0.827922	0.870968	0.832918	0.832918	0.878963	0.801775	0.816054	0.835476	0.807339
B421431	0.8704	0.896739	0.89505	0.893773	0.924644	0.868519	0.903525	0.872054	0.896127	0.875899	0.928302	0.929368	0.892336	0.946612	0.878307	0.876155	0.939516	0.893333	0.931624	0.926186	0.885312	0.83196	0.876384	0.881119	0.893617	0.915385	0.851911	0.9	0.909556	0.881048	0.903885	0.876543	0.869646	0.943723	0.898649	0.900585	0.895369	0.852146	0.865772	0.899606	0.897751	0.84375	0.864675	0.880416	0.932203	0.883142	0.907598	0.894921	0.907692
B435902	0.788054	0.825607	0.806452	0.802273	0.846547	0.772414	0.804651	0.794715	0.82227	0.813853	0.860789	0.839535	0.835165	0.904523	0.847423	0.814732	0.8775	0.8	0.880952	0.873418	0.801508	0.807547	0.785388	0.819706	0.801453	0.854118	0.824818	0.825521	0.848361	0.783715	0.846734	0.841637	0.800905	0.886179	0.85	0.832134	0.823651	0.839928	0.777551	0.852381	0.809278	0.840741	0.791932	0.802105	0.870968	0.783654	0.830334	0.826271	0.811138
B448880	0.909756	0.895899	0.863118	0.897764	0.820175	0.9	0.870748	0.912698	0.864198	0.89426	0.855556	0.887719	0.89172	0.855856	0.913545	0.909375	0.854077	0.889655	0.863208	0.906832	0.874046	0.926014	0.895899	0.892442	0.874101	0.91844	0.928074	0.869748	0.904899	0.8659	0.905138	0.931663	0.898734	0.860697	0.92623	0.886861	0.930556	0.925754	0.914062	0.888889	0.861789	0.92233	0.887931	0.912921	0.888087	0.863158	0.912351	0.899408	0.859779
B491625	0.798755	0.841346	0.782486	0.767442	0.78852	0.777778	0.819338	0.763098	0.765432	0.852535	0.833333	0.863291	0.84058	0.887608	0.807963	0.826829	0.866477	0.826873	0.848765	0.853081	0.769452	0.833667	0.744792	0.804196	0.790761	0.834667	0.809619	0.851003	0.841629	0.75942	0.82808	0.880819	0.802993	0.850318	0.84106	0.8125	0.803241	0.82874	0.790749	0.8	0.788235	0.872798	0.833708	0.841518	0.832891	0.790451	0.836207	0.752475	0.757746
B492201	0.837563	0.884688	0.862869	0.868472	0.898268	0.839216	0.878431	0.816364	0.85283	0.886029	0.890909	0.916342	0.898876	0.935345	0.855288	0.851852	0.93038	0.889328	0.916667	0.874525	0.85439	0.84808	0.854369	0.872958	0.869121	0.871636	0.831947	0.903017	0.888889	0.824561	0.897655	0.8656	0.840237	0.919355	0.873665	0.878601	0.865699	0.860616	0.839223	0.886598	0.869565	0.89141	0.82364	0.876344	0.904	0.876494	0.896774	0.847458	0.868041
B509793	0.813264	0.876686	0.835886	0.82996	0.876957	0.813387	0.863179	0.784906	0.819253	0.86553	0.889344	0.904382	0.886973	0.927313	0.833652	0.809816	0.917749	0.865031	0.905312	0.866279	0.826667	0.812174	0.824597	0.867159	0.840764	0.857749	0.809932	0.879464	0.877289	0.786697	0.856502	0.862237	0.806982	0.902613	0.855576	0.847966	0.809249	0.84193	0.816029	0.863539	0.849776	0.871667	0.805395	0.851852	0.893661	0.841996	0.86036	0.794821	0.82684
B515544	0.843972	0.829851	0.764493	0.798137	0.812977	0.823881	0.838509	0.823377	0.815029	0.853933	0.845395	0.871069	0.839286	0.891386	0.809659	0.85	0.851301	0.829582	0.820833	0.861272	0.778986	0.863741	0.77116	0.837912	0.808725	0.843333	0.872483	0.799228	0.827778	0.779783	0.791667	0.876923	0.835821	0.83691	0.843085	0.80756	0.826923	0.849658	0.826087	0.804196	0.811808	0.887872	0.837398	0.849866	0.859935	0.788079	0.815789	0.820513	0.802048
B556889	0.814815	0.835938	0.781538	0.768802	0.819355	0.776567	0.831063	0.772947	0.810742	0.833753	0.875346	0.843575	0.83812	0.906542	0.826733	0.794595	0.883436	0.809659	0.858108	0.866162	0.793846	0.81087	0.765193	0.813896	0.761329	0.857955	0.832985	0.8	0.842233	0.752381	0.801282	0.865731	0.787466	0.879725	0.85514	0.792793	0.806931	0.828452	0.801865	0.818452	0.787781	0.863445	0.825243	0.813725	0.839542	0.797143	0.832808	0.784974	0.746914
B578498	0.808967	0.887446	0.836683	0.82448	0.851459	0.791569	0.864989	0.814433	0.823009	0.855292	0.889671	0.901826	0.864745	0.928205	0.839056	0.817972	0.911616	0.859155	0.893443	0.860927	0.829082	0.803119	0.829157	0.850211	0.836585	0.856098	0.789168	0.875325	0.861925	0.823529	0.854545	0.829945	0.809302	0.902235	0.827368	0.844828	0.814255	0.82364	0.7921	0.868293	0.852713	0.876155	0.802174	0.84728	0.87886	0.826923	0.85	0.824561	0.840686
B591507	0.821888	0.838046	0.777439	0.804813	0.854938	0.805263	0.839572	0.76087	0.822055	0.855746	0.892183	0.888594	0.857868	0.917933	0.811414	0.831606	0.905045	0.798867	0.889968	0.856423	0.778462	0.828025	0.791444	0.824818	0.824363	0.833811	0.815126	0.833333	0.844125	0.786585	0.815625	0.869307	0.818898	0.885522	0.872437	0.809942	0.817961	0.846939	0.798611	0.821114	0.798742	0.869565	0.83848	0.830144	0.88587	0.8	0.835404	0.806045	0.815562
B614348	0.848315	0.822727	0.85258	0.839367	0.843915	0.831461	0.834499	0.820774	0.821978	0.818584	0.87234	0.89016	0.848214	0.903896	0.840426	0.822323	0.887468	0.85514	0.882514	0.893617	0.845387	0.851301	0.838565	0.849057	0.823961	0.9	0.860759	0.853018	0.848739	0.862745	0.841146	0.848101	0.837838	0.88169	0.878	0.823383	0.850312	0.856884	0.832335	0.841584	0.851282	0.868762	0.841336	0.838912	0.882629	0.817308	0.863402	0.863158	0.836585
B620305	0.865497	0.822816	0.866841	0.851675	0.842407	0.829327	0.814721	0.845666	0.85941	0.826698	0.881612	0.852792	0.838942	0.872464	0.882096	0.816626	0.87395	0.834184	0.839506	0.910515	0.859416	0.87931	0.864169	0.827273	0.845361	0.918919	0.871456	0.83237	0.853007	0.847594	0.865014	0.847328	0.874126	0.88	0.888421	0.83905	0.872017	0.847784	0.842767	0.843085	0.856749	0.830303	0.865217	0.826966	0.881313	0.81701	0.860335	0.870824	0.831579
B640212	0.812261	0.845475	0.789744	0.798144	0.860825	0.814898	0.847032	0.783333	0.797778	0.835853	0.871194	0.881279	0.852423	0.899485	0.837209	0.837416	0.897243	0.815789	0.898936	0.875803	0.818182	0.826742	0.778037	0.826271	0.791045	0.864608	0.824074	0.842932	0.830867	0.815657	0.818898	0.855615	0.805046	0.857955	0.842536	0.810945	0.8	0.839416	0.805668	0.832099	0.798408	0.872029	0.816068	0.813559	0.878788	0.808153	0.838542	0.83547	0.798005
B663166	0.820702	0.863445	0.822115	0.795506	0.835443	0.801325	0.850549	0.807921	0.818182	0.858607	0.853211	0.878587	0.843348	0.895782	0.840816	0.826087	0.882927	0.831435	0.892308	0.866388	0.814634	0.836661	0.792411	0.856	0.825175	0.89038	0.854386	0.866995	0.855711	0.797531	0.83871	0.860104	0.807522	0.894737	0.857143	0.824645	0.812371	0.836299	0.793651	0.847418	0.807595	0.882042	0.841683	0.846307	0.871041	0.824201	0.848635	0.848671	0.815166
B668523	0.828063	0.862385	0.83812	0.833729	0.856749	0.833724	0.836983	0.846791	0.842342	0.852018	0.87931	0.881643	0.861751	0.90411	0.85307	0.854167	0.880759	0.827068	0.903683	0.895787	0.836412	0.860421	0.830189	0.849345	0.810881	0.891892	0.863551	0.844011	0.856522	0.839895	0.837912	0.883848	0.829384	0.867069	0.881743	0.840617	0.855603	0.872222	0.834369	0.829396	0.832877	0.87619	0.868365	0.848812	0.876238	0.822055	0.852055	0.864035	0.836317
B681296	0.896552	0.893064	0.885906	0.904348	0.881481	0.915493	0.876923	0.914425	0.898352	0.882353	0.8125	0.821549	0.885965	0.84739	0.923885	0.902299	0.823529	0.883648	0.877049	0.942308	0.913907	0.931416	0.905714	0.924675	0.891026	0.95679	0.944563	0.864662	0.91029	0.895973	0.923611	0.929638	0.902017	0.875536	0.918782	0.906149	0.92268	0.921739	0.902439	0.911765	0.865942	0.918367	0.903394	0.903394	0.927673	0.877358	0.907143	0.931398	0.885993
B709148	0.819672	0.869444	0.789116	0.810651	0.801471	0.771772	0.821212	0.796915	0.789174	0.853659	0.845426	0.893491	0.859155	0.90493	0.833333	0.805882	0.886598	0.865269	0.875472	0.844633	0.769231	0.868304	0.806452	0.856397	0.821656	0.850794	0.859341	0.852113	0.859008	0.765734	0.82807	0.892632	0.80531	0.860558	0.840206	0.828479	0.808625	0.864629	0.806045	0.840909	0.809187	0.884187	0.834646	0.84375	0.859375	0.809375	0.825623	0.811634	0.767677
B716115	0.82438	0.857143	0.807365	0.826633	0.876437	0.809045	0.856423	0.788636	0.82494	0.865116	0.886305	0.90796	0.880952	0.897361	0.834112	0.819549	0.904225	0.831579	0.896657	0.843902	0.801724	0.830266	0.834568	0.84897	0.83378	0.864362	0.82495	0.856725	0.866817	0.759644	0.843478	0.882798	0.816121	0.892744	0.855556	0.852151	0.815421	0.861868	0.812775	0.846995	0.821114	0.883629	0.819026	0.832569	0.88601	0.84456	0.834808	0.798054	0.809392
B716307	0.800454	0.841823	0.782748	0.793785	0.802048	0.777465	0.8	0.776675	0.770492	0.817942	0.832836	0.856734	0.831522	0.868687	0.804688	0.822404	0.863192	0.790419	0.842294	0.848806	0.783871	0.840959	0.755043	0.791123	0.773292	0.858407	0.830108	0.826087	0.821429	0.74	0.795302	0.886869	0.808864	0.82197	0.82716	0.790625	0.76455	0.83547	0.791768	0.791139	0.789298	0.863931	0.81864	0.788114	0.852941	0.780781	0.784247	0.77957	0.766562
B720316	0.806	0.866213	0.836788	0.843458	0.861413	0.810427	0.86052	0.769737	0.859031	0.85078	0.88862	0.880096	0.878378	0.925532	0.813063	0.828638	0.896825	0.845966	0.904762	0.874439	0.844156	0.834951	0.795181	0.843137	0.839599	0.87931	0.829828	0.861413	0.884211	0.81383	0.861333	0.902482	0.819905	0.872024	0.871102	0.839286	0.818985	0.839015	0.816284	0.852041	0.837838	0.875	0.837662	0.847639	0.896386	0.806045	0.844262	0.824324	0.810881
B724252	0.824153	0.866337	0.79941	0.78877	0.877976	0.805195	0.848168	0.801386	0.785714	0.863309	0.876011	0.913043	0.857143	0.912913	0.831325	0.840102	0.903509	0.880208	0.88141	0.838384	0.756173	0.839917	0.807292	0.832936	0.827298	0.849582	0.824742	0.881306	0.859813	0.783133	0.860947	0.8861	0.827763	0.891447	0.850917	0.846369	0.828979	0.855711	0.82287	0.850704	0.841791	0.891566	0.835294	0.838028	0.860274	0.83871	0.838415	0.8	0.808571
B725357	0.783664	0.847716	0.797015	0.773224	0.823344	0.767568	0.831099	0.725248	0.757895	0.842365	0.868493	0.892105	0.872818	0.905199	0.815271	0.795213	0.902367	0.819945	0.87987	0.836735	0.749216	0.800866	0.772973	0.814181	0.808571	0.817919	0.793177	0.845201	0.855792	0.722045	0.838415	0.858566	0.771739	0.867347	0.836066	0.80758	0.758883	0.81875	0.744578	0.801187	0.796238	0.870103	0.787654	0.808252	0.849162	0.80112	0.825545	0.747368	0.770833
B730947	0.906801	0.905844	0.846774	0.889632	0.891775	0.892157	0.888502	0.903581	0.887147	0.920489	0.927536	0.918149	0.908795	0.938326	0.913433	0.894737	0.937238	0.908127	0.882353	0.888525	0.862903	0.918317	0.876667	0.908012	0.892989	0.881226	0.912833	0.882096	0.907738	0.858871	0.876596	0.934579	0.890728	0.909091	0.911175	0.906367	0.899408	0.923445	0.896175	0.883268	0.868644	0.94621	0.896755	0.9	0.903346	0.897163	0.893617	0.88162	0.887218
B736503	0.910937	0.920863	0.893145	0.883677	0.883871	0.915315	0.897727	0.919935	0.876364	0.903915	0.87976	0.913793	0.902752	0.887417	0.92637	0.906934	0.913866	0.920755	0.918502	0.934513	0.912176	0.928025	0.928571	0.91019	0.889546	0.944867	0.929323	0.914226	0.896673	0.903614	0.941767	0.933234	0.92446	0.908884	0.906463	0.909627	0.923729	0.914764	0.917208	0.910891	0.898129	0.92236	0.897924	0.918506	0.920696	0.900383	0.921649	0.920139	0.893069
B737306	0.80943	0.770531	0.804178	0.791367	0.807799	0.791962	0.799511	0.776824	0.796804	0.806818	0.844444	0.839024	0.792857	0.886792	0.747664	0.790476	0.860963	0.788413	0.857143	0.861915	0.802111	0.815175	0.782297	0.8	0.780362	0.84	0.821632	0.79096	0.820569	0.81201	0.818428	0.845588	0.829099	0.841791	0.832981	0.775726	0.817391	0.810707	0.794979	0.813953	0.800546	0.853612	0.810458	0.80786	0.874699	0.770992	0.841823	0.809417	0.787565
B800901	0.842576	0.879837	0.881166	0.862213	0.885986	0.842767	0.870488	0.842803	0.845528	0.870259	0.898268	0.890558	0.892929	0.936768	0.861933	0.853862	0.916473	0.875	0.927007	0.893788	0.875	0.835125	0.844538	0.86965	0.854911	0.906926	0.842657	0.883333	0.895238	0.85977	0.869668	0.862245	0.848739	0.897172	0.872624	0.862613	0.848425	0.844948	0.829222	0.888889	0.867925	0.866197	0.839921	0.828343	0.912206	0.853392	0.881797	0.882812	0.858744
B823300	0.809783	0.866397	0.843182	0.816631	0.867612	0.819328	0.858947	0.81262	0.839357	0.857143	0.87905	0.89749	0.868154	0.895238	0.853516	0.820675	0.908467	0.828194	0.897311	0.887129	0.83908	0.810811	0.830898	0.867816	0.840355	0.875546	0.808511	0.875587	0.865385	0.795238	0.851415	0.849153	0.825263	0.899749	0.857955	0.834842	0.82874	0.83564	0.803435	0.864143	0.838863	0.848592	0.824803	0.838521	0.890792	0.823789	0.866197	0.828974	0.833708
B848421	0.896597	0.917271	0.888	0.895678	0.920455	0.888559	0.905263	0.886897	0.891147	0.908309	0.910355	0.938988	0.899408	0.934426	0.909732	0.913994	0.940895	0.885093	0.9401	0.932953	0.899682	0.904145	0.901325	0.911765	0.893916	0.923195	0.912548	0.923948	0.913165	0.885668	0.919743	0.91875	0.894502	0.931624	0.925068	0.909798	0.896893	0.918136	0.898374	0.903937	0.889984	0.925831	0.901823	0.903361	0.933333	0.902439	0.926164	0.904422	0.898438
B850119	0.796642	0.863071	0.825059	0.824675	0.863747	0.809524	0.845316	0.808219	0.823285	0.8583	0.860674	0.89485	0.8625	0.926366	0.819302	0.828694	0.892857	0.841871	0.888608	0.870637	0.82619	0.819672	0.808696	0.83501	0.822581	0.887168	0.846154	0.855392	0.850895	0.795122	0.82716	0.886477	0.828326	0.882199	0.872137	0.835648	0.822222	0.840351	0.824092	0.863014	0.82266	0.867725	0.841584	0.848425	0.883002	0.802752	0.837037	0.831967	0.815421
B859149	0.919118	0.92163	0.885932	0.895765	0.861472	0.91195	0.887372	0.922872	0.882716	0.902439	0.797619	0.885305	0.875	0.824645	0.927746	0.897106	0.85022	0.887324	0.906977	0.93865	0.909434	0.924939	0.900958	0.909884	0.867159	0.950877	0.937063	0.890295	0.925287	0.90566	0.889344	0.930716	0.896774	0.862245	0.878261	0.892593	0.926346	0.92723	0.929688	0.864865	0.886179	0.915842	0.908309	0.902017	0.925267	0.903448	0.914634	0.926686	0.894161
B862461	0.795872	0.827397	0.783871	0.818436	0.819728	0.795518	0.821839	0.798526	0.791328	0.840731	0.851632	0.88102	0.857909	0.90429	0.836317	0.817175	0.857616	0.823529	0.888502	0.865435	0.768977	0.847162	0.787535	0.801567	0.81155	0.846386	0.855932	0.819728	0.855	0.753333	0.792517	0.885947	0.79661	0.8327	0.848411	0.784127	0.784777	0.841542	0.81295	0.836923	0.765517	0.882227	0.816794	0.816794	0.884393	0.796407	0.785467	0.812665	0.783019
B876552	0.883197	0.893827	0.84593	0.840314	0.842271	0.894349	0.850267	0.883772	0.863415	0.862745	0.823699	0.890374	0.85347	0.830565	0.887588	0.885287	0.862928	0.867925	0.87	0.897059	0.873926	0.906188	0.882793	0.886047	0.842254	0.931034	0.914729	0.84953	0.877934	0.854651	0.873874	0.922053	0.882206	0.860627	0.899103	0.880556	0.90724	0.902153	0.880435	0.875706	0.851064	0.900609	0.892694	0.89016	0.90566	0.843836	0.908824	0.896714	0.859944
B884748	0.826446	0.85206	0.869215	0.857143	0.903093	0.821839	0.851351	0.817544	0.861011	0.828678	0.904215	0.888889	0.893116	0.936214	0.848921	0.853933	0.918367	0.855186	0.911447	0.907638	0.868154	0.821488	0.82567	0.878049	0.859406	0.911877	0.836276	0.877637	0.893287	0.84265	0.863158	0.885845	0.853659	0.906667	0.884354	0.859438	0.83871	0.843949	0.825561	0.864919	0.852008	0.886614	0.867596	0.841355	0.889105	0.853516	0.881002	0.862007	0.851406
B921140	0.913043	0.910663	0.89527	0.852308	0.848837	0.920455	0.888889	0.921376	0.878187	0.920548	0.837931	0.901274	0.906977	0.839506	0.925729	0.90407	0.856589	0.909657	0.897541	0.941504	0.905085	0.937778	0.904348	0.891599	0.86711	0.96904	0.955224	0.891791	0.917772	0.901695	0.910714	0.947034	0.90379	0.877729	0.912145	0.886288	0.921671	0.932609	0.906634	0.868966	0.871795	0.922374	0.922078	0.910761	0.898361	0.893082	0.925	0.930481	0.887789
B939965	0.793249	0.82134	0.828729	0.769634	0.806061	0.776923	0.822165	0.779043	0.806295	0.819712	0.866841	0.866667	0.834975	0.895044	0.824356	0.809045	0.883191	0.788618	0.87037	0.869668	0.803419	0.809524	0.76943	0.814988	0.8	0.844086	0.816532	0.830861	0.841743	0.776163	0.824561	0.835294	0.805556	0.872611	0.820046	0.805556	0.8	0.804878	0.795556	0.819444	0.819242	0.831622	0.806527	0.817552	0.860526	0.783198	0.843023	0.793689	0.801105
B943648	0.820202	0.859485	0.831099	0.83293	0.819767	0.827338	0.800512	0.821505	0.791866	0.819249	0.820106	0.856423	0.828502	0.846608	0.850112	0.828916	0.845714	0.798429	0.851064	0.891156	0.829268	0.84902	0.823671	0.838565	0.803191	0.889447	0.843629	0.84	0.8434	0.82337	0.846797	0.873606	0.828502	0.849057	0.830022	0.808625	0.826966	0.848369	0.831224	0.818919	0.794798	0.854043	0.843267	0.825112	0.88191	0.82398	0.84507	0.845805	0.807487
B948489	0.849894	0.871212	0.86533	0.863753	0.866873	0.854592	0.834239	0.829493	0.860294	0.8425	0.89071	0.893048	0.853093	0.896226	0.863309	0.847545	0.89697	0.864499	0.906149	0.883085	0.873563	0.867495	0.838961	0.867299	0.841808	0.892562	0.866126	0.866873	0.866983	0.847507	0.863222	0.870259	0.844156	0.898649	0.888889	0.851429	0.863208	0.850103	0.844944	0.878531	0.857576	0.872917	0.850356	0.853081	0.890411	0.810734	0.868502	0.86715	0.853107
B949245	0.844211	0.881188	0.781155	0.829843	0.833333	0.820779	0.839572	0.834091	0.839506	0.864078	0.858333	0.888594	0.869347	0.914634	0.867612	0.831606	0.878419	0.869333	0.852843	0.873449	0.821958	0.868852	0.819843	0.860849	0.821023	0.878788	0.874251	0.854938	0.87907	0.832845	0.837423	0.901923	0.843188	0.854671	0.88009	0.850282	0.840476	0.878968	0.85177	0.86119	0.813665	0.916667	0.865429	0.868056	0.861111	0.842391	0.856707	0.82963	0.815562
B955183	0.901639	0.886228	0.869718	0.884498	0.863281	0.890208	0.87619	0.898219	0.892045	0.881844	0.862543	0.895765	0.911765	0.873469	0.903846	0.89911	0.862205	0.886731	0.861472	0.915942	0.891608	0.904872	0.882883	0.901907	0.883333	0.91	0.922049	0.863281	0.907609	0.843636	0.900735	0.920879	0.905325	0.869369	0.907895	0.880137	0.911765	0.914989	0.894207	0.893471	0.877323	0.926267	0.870166	0.906417	0.896321	0.872964	0.907407	0.905556	0.866438
[truncated: 116 more columns]

## Sheet: aitchison
	A006016	A016828	A030764	A033935	A036525	A038055	A044744	A044884	A050609	A050953	A057109	A060782	A062082	A067019	A070042	A073107	A075622	A098779	A122823	A145315	A145678	A153254	A160364	A162124	A164294	A174676	A188358	A196264	A220099	A232202	A243877	A246496	A269761	A294176	A310741	A325255	A354423	A402483	A412929	A427661	A427765	A428649	A473825	A475556	A479066	A496693	A510821	A528471	A531166
A006016	0	71.9855	67.8118	66.405	65.8163	65.2559	70.6802	64.5515	73.2253	71.7873	69.8361	69.8307	72.8518	71.5935	62.7282	70.3076	70.8802	64.8662	67.6268	64.7002	64.9318	70.4091	65.2279	70.4694	68.6147	67.3161	71.537	66.2935	73.5775	62.8028	65.3165	79.5102	66.9028	66.0465	70.0307	68.0242	66.6292	70.1946	66.9004	69.2888	64.8361	77.4941	71.2615	70.5346	68.21	64.1573	65.2723	66.562	66.5672
A016828	71.9855	0	63.1365	61.8206	58.8735	66.6525	64.6566	69.1649	68.3558	66.1414	61.8283	59.2653	64.2408	61.8237	62.1575	69.293	62.0602	60.8171	58.9639	60.7769	63.3974	73.9969	64.9148	64.6453	63.4003	61.25	73.801	58.0927	69.4966	63.2993	63.7169	73.8124	66.2953	59.4997	66.6266	62.0268	69.2948	66.2756	71.2189	63.8483	59.3542	73.0422	66.3858	66.6103	62.2999	60.7821	62.0331	64.0061	64.1024
A030764	67.8118	63.1365	0	57.344	56.7638	63.6228	65.3431	68.5058	61.5662	68.2344	60.9813	61.2982	66.2251	60.3128	60.0963	67.7597	63.7643	59.9136	56.0624	54.665	55.0283	73.1062	61.4388	63.7569	61.6424	54.7638	71.7588	58.8243	66.1461	56.2542	59.3509	74.1046	65.5418	58.3647	63.1534	60.7892	62.8957	66.2436	68.4172	59.9642	55.4886	74.7614	65.3167	66.193	56.2926	59.8152	59.2339	58.2971	62.3934
A033935	66.405	61.8206	57.344	0	55.487	61.5715	66.007	63.8606	63.5935	66.73	62.4642	60.5165	64.4171	61.8961	56.9897	66.0704	63.3584	60.6689	56.0125	57.2766	55.2878	68.048	58.1281	61.8649	61.3484	57.701	69.1663	58.6341	66.0604	58.7434	58.1932	73.6924	62.6376	60.5969	60.7357	57.7612	61.8124	64.7012	64.6331	61.8454	55.88	72.6652	65.4583	66.9922	57.8524	58.3416	57.7378	58.0212	59.0544
A036525	65.8163	58.8735	56.7638	55.487	0	60.0475	58.1367	64.1876	62.174	63.0265	54.7848	55.4991	59.0041	53.2224	55.434	61.4412	56.4953	58.0353	52.5603	52.0849	56.7062	70.3436	57.1899	58.715	56.4612	57.2383	70.9942	54.3731	59.5754	55.9838	54.3632	71.7155	61.4076	52.2446	58.5851	54.744	59.4368	63.3381	65.7626	53.2876	54.3138	69.5362	64.851	63.6725	53.5752	55.693	51.6956	59.5605	56.6507
A038055	65.2559	66.6525	63.6228	61.5715	60.0475	0	64.2908	66.3901	66.7975	67.9345	67.459	64.9329	65.9217	68.1539	62.1851	66.5306	68.5088	61.9042	63.9503	60.5024	61.8617	68.1966	62.0362	66.2735	63.6086	62.6064	72.1496	62.1608	68.5232	61.28	60.8461	75.2192	65.7888	63.3699	64.4694	62.0824	60.9989	69.2334	66.9752	63.9384	60.3337	72.852	67.8236	66.6571	63.5716	61.7999	60.8461	61.5698	62.3906
A044744	70.6802	64.6566	65.3431	66.007	58.1367	64.2908	0	71.7816	68.691	64.4562	63.5645	63.1755	64.4088	64.9791	65.886	65.5243	65.761	64.069	63.0726	62.9395	65.5628	74.4971	65.4175	66.0795	61.5528	67.0326	76.7571	63.1493	70.2103	64.2397	64.7231	77.3197	68.6891	61.6222	67.3367	62.8507	67.2759	70.9298	71.3241	65.7712	59.3018	75.8873	71.1819	68.9277	65.9771	62.2565	60.9754	68.0561	66.0321
A044884	64.5515	69.1649	68.5058	63.8606	64.1876	66.3901	71.7816	0	68.5586	72.7457	71.2084	71.218	71.188	73.8911	62.305	69.1896	72.7959	68.0283	68.7856	64.2669	64.6587	72.2575	64.1013	66.9425	68.433	66.7312	71.041	68.8096	72.4206	61.1266	67.4113	80.3611	66.5984	70.0189	68.635	66.212	64.5153	69.7151	69.0588	66.9174	64.5641	77.7877	69.4641	72.0752	67.4167	64.857	65.5659	63.662	64.6127
A050609	73.2253	68.3558	61.5662	63.5935	62.174	66.7975	68.691	68.5586	0	69.1401	68.0609	67.1282	68.2442	69.0192	64.5612	68.3532	69.4891	65.532	63.7095	60.3272	59.5754	74.8055	62.8428	66.1575	62.7913	61.3555	74.2537	64.6212	68.0825	61.8955	61.9744	76.17	67.454	63.2815	66.9696	63.3475	62.2052	69.4092	71.2364	64.9767	62.4962	78.8041	68.0451	71.413	65.4033	64.4454	61.7347	62.6797	61.8462
A050953	71.7873	66.1414	68.2344	66.73	63.0265	67.9345	64.4562	72.7457	69.1401	0	65.6294	66.0053	64.9839	64.7596	66.1175	70.1107	65.8498	65.8801	63.0582	64.1215	66.7025	74.3464	66.6037	68.4082	64.6315	70.306	76.4079	64.2614	71.9817	67.3224	65.6394	75.8451	70.6397	65.8029	67.6601	65.42	65.8527	68.1113	72.8177	66.5701	62.6049	72.4414	71.9206	71.1622	66.8053	64.7089	63.4757	70.1132	66.9516
A057109	69.8361	61.8283	60.9813	62.4642	54.7848	67.459	63.5645	71.2084	68.0609	65.6294	0	55.3304	64.8818	52.6839	61.3267	68.172	55.6208	59.2276	52.8422	57.3923	62.1929	74.7335	63.2977	63.7145	64.7263	61.7949	74.3926	55.647	66.7405	61.7138	60.313	76.9442	69.184	50.1591	62.7523	62.4913	65.6832	70.6371	72.8093	62.4047	58.0873	71.895	68.1486	68.4073	58.6708	58.5165	60.7675	65.4183	63.676
A060782	69.8307	59.2653	61.2982	60.5165	55.4991	64.9329	63.1755	71.218	67.1282	66.0053	55.3304	0	64.601	55.2267	60.3522	67.7183	55.5784	58.8066	53.1407	56.7361	62.0235	71.0139	58.4377	64.6504	62.7356	59.9724	74.38	50.1553	66.8957	59.1193	58.1874	74.8767	66.2241	54.763	64.1135	61.0242	64.8181	67.7251	70.4046	61.1237	57.7843	71.8276	67.7579	66.2815	59.4205	57.3611	59.961	63.6004	60.8829
A062082	72.8518	64.2408	66.2251	64.4171	59.0041	65.9217	64.4088	71.188	68.2442	64.9839	64.8818	64.601	0	64.4107	62.6767	67.9619	67.0211	64.2723	62.5592	61.9104	62.8352	75.2772	64.9878	65.0303	63.4313	65.2457	74.904	64.3508	68.0343	64.051	62.3841	75.1985	69.7664	63.7882	63.6296	60.0711	63.9949	70.5019	72.549	65.1284	63.0149	72.0595	68.7275	69.9606	62.7152	59.7193	58.9183	66.0978	64.4317
A067019	71.5935	61.8237	60.3128	61.8961	53.2224	68.1539	64.9791	73.8911	69.0192	64.7596	52.6839	55.2267	64.4107	0	62.9127	69.1948	55.259	59.0145	50.4046	58.1192	63.2663	76.3168	66.2503	65.553	64.4374	61.026	75.1611	55.9493	66.6449	62.6261	59.479	74.5875	69.314	52.833	64.8078	61.0532	67.4118	68.6369	73.3879	61.5415	59.8657	71.2643	69.8478	69.1522	58.6081	59.8237	58.8927	64.9423	63.2687
A070042	62.7282	62.1575	60.0963	56.9897	55.434	62.1851	65.886	62.305	64.5612	66.1175	61.3267	60.3522	62.6767	62.9127	0	64.5587	64.4548	60.9093	58.3973	54.1342	55.9844	66.0259	55.507	63.0488	62.1903	56.2716	66.2453	59.1577	66.0233	57.3816	58.1377	73.1536	64.2987	58.0263	60.8003	58.711	58.2425	62.968	66.9824	60.1512	57.9371	72.0626	65.117	64.4625	58.7698	56.4657	57.3433	58.5991	54.3392
A073107	70.3076	69.293	67.7597	66.0704	61.4412	66.5306	65.5243	69.1896	68.3532	70.1107	68.172	67.7183	67.9619	69.1948	64.5587	0	70.7247	67.1294	66.2381	60.8044	64.7171	73.4288	66.8381	64.5151	65.4591	66.0891	72.9509	64.8443	70.2036	62.0501	64.5269	75.6066	70.0222	64.881	64.4913	64.9406	65.9064	70.8368	73.4028	68.7457	63.3797	74.1625	70.3584	72.2123	67.3312	64.6859	62.3597	66.5534	65.3918
A075622	70.8802	62.0602	63.7643	63.3584	56.4953	68.5088	65.761	72.7959	69.4891	65.8498	55.6208	55.5784	67.0211	55.259	64.4548	70.7247	0	62.0411	54.1283	60.7263	64.1004	75.1845	66.3581	66.1433	64.0825	64.4703	78.0084	55.2924	67.1391	62.8851	62.6695	78.4941	67.862	53.4036	65.6897	65.3188	69.2798	71.1011	73.4334	61.8469	59.0935	73.0556	71.151	70.5248	61.5144	61.4305	59.7556	66.3467	63.8209
A098779	64.8662	60.8171	59.9136	60.6689	58.0353	61.9042	64.069	68.0283	65.532	65.8801	59.2276	58.8066	64.2723	59.0145	60.9093	67.1294	62.0411	0	58.4119	57.6291	60.3695	70.57	61.1572	62.2834	62.6842	60.6865	72.5995	53.3879	66.1707	60.761	57.3382	74.7895	64.965	56.0735	65.6696	59.6165	63.8798	68.1504	66.036	60.8289	54.1934	70.2857	67.3141	65.4651	61.6569	56.405	59.3851	63.0533	62.4812
A122823	67.6268	58.9639	56.0624	56.0125	52.5603	63.9503	63.0726	68.7856	63.7095	63.0582	52.8422	53.1407	62.5592	50.4046	58.3973	66.2381	54.1283	58.4119	0	53.1578	57.3923	69.7517	60.4244	61.098	59.9889	56.4622	72.0789	52.027	61.603	56.0523	55.8076	72.8635	64.6971	50.1521	59.4922	59.0881	61.8014	64.5447	68.4741	57.1262	53.9273	69.367	65.2855	65.3138	53.781	57.6098	55.977	58.3906	59.2379
A145315	64.7002	60.7769	54.665	57.2766	52.0849	60.5024	62.9395	64.2669	60.3272	64.1215	57.3923	56.7361	61.9104	58.1192	54.1342	60.8044	60.7263	57.6291	53.1578	0	50.3238	67.7284	58.6054	59.074	59.7508	47.6806	66.679	55.7154	64.275	52.641	56.2415	70.8928	64.4307	54.2541	56.8604	56.237	58.089	63.7548	66.486	58.3522	52.8893	70.6492	61.7696	64.1257	54.6916	57.1203	55.2655	52.4803	58.9584
A145678	64.9318	63.3974	55.0283	55.2878	56.7062	61.8617	65.5628	64.6587	59.5754	66.7025	62.1929	62.0235	62.8352	63.2663	55.9844	64.7171	64.1004	60.3695	57.3923	50.3238	0	69.7224	59.621	61.778	62.361	50.0963	67.6265	58.5859	65.0028	52.5497	57.773	72.6178	65.9719	57.9983	61.868	58.7344	59.1212	65.5467	67.0162	60.855	56.0971	73.2872	65.762	66.3915	57.6334	57.838	55.6642	54.6822	58.5507
A153254	70.4091	73.9969	73.1062	68.048	70.3436	68.1966	74.4971	72.2575	74.8055	74.3464	74.7335	71.0139	75.2772	76.3168	66.0259	73.4288	75.1845	70.57	69.7517	67.7284	69.7224	0	68.9573	71.4964	71.0008	70.9493	73.0556	68.7602	77.6912	67.6065	67.6376	80.3638	71.3669	72.3272	69.9897	68.9766	69.0377	71.2166	71.1105	71.7241	68.8328	77.8413	72.3973	72.1356	72.7934	68.8528	68.2666	69.8916	68.8915
A160364	65.2279	64.9148	61.4388	58.1281	57.1899	62.0362	65.4175	64.1013	62.8428	66.6037	63.2977	58.4377	64.9878	66.2503	55.507	66.8381	66.3581	61.1572	60.4244	58.6054	59.621	68.9573	0	61.1192	62.0396	60.8892	69.7524	60.8758	67.9123	59.9188	58.2545	76.2681	62.8574	60.9232	63.5619	61.8566	60.082	65.269	65.4389	60.9729	59.4117	74.1011	67.309	67.5096	60.6574	56.6748	59.6877	61.7541	58.9775
A162124	70.4694	64.6453	63.7569	61.8649	58.715	66.2735	66.0795	66.9425	66.1575	68.4082	63.7145	64.6504	65.0303	65.553	63.0488	64.5151	66.1433	62.2834	61.098	59.074	61.778	71.4964	61.1192	0	64.0147	60.4431	72.1875	61.9105	70.7447	62.1233	62.4297	77.1441	64.9938	61.9325	61.2648	63.6861	62.8372	68.0801	71.3035	62.3357	60.2972	71.1562	68.1702	69.3607	62.5164	61.6974	57.7338	63.4056	63.1051
A164294	68.6147	63.4003	61.6424	61.3484	56.4612	63.6086	61.5528	68.433	62.7913	64.6315	64.7263	62.7356	63.4313	64.4374	62.1903	65.4591	64.0825	62.6842	59.9889	59.7508	62.361	71.0008	62.0396	64.0147	0	64.7657	73.4323	58.1264	64.8184	63.1138	63.1776	74.9009	63.8207	60.9729	63.7512	62.4943	64.4978	67.8939	68.0163	60.4838	61.076	73.5623	66.9608	64.8378	62.563	61.4922	58.4064	62.587	60.1241
A174676	67.3161	61.25	54.7638	57.701	57.2383	62.6064	67.0326	66.7312	61.3555	70.306	61.7949	59.9724	65.2457	61.026	56.2716	66.0891	64.4703	60.6865	56.4622	47.6806	50.0963	70.9493	60.8892	60.4431	64.7657	0	66.9537	57.5862	67.5657	52.7669	59.6222	72.5757	65.8806	56.7917	61.7714	58.3857	63.1359	66.9662	69.556	62.6456	55.7729	73.6846	61.892	66.9903	58.4761	58.5853	58.3003	53.7609	60.5339
A188358	71.537	73.801	71.7588	69.1663	70.9942	72.1496	76.7571	71.041	74.2537	76.4079	74.3926	74.38	74.904	75.1611	66.2453	72.9509	78.0084	72.5995	72.0789	66.679	67.6265	73.0556	69.7524	72.1875	73.4323	66.9537	0	72.2406	80.1723	68.0532	73.703	79.7262	74.1513	72.4323	69.1393	71.6829	68.4598	71.6834	72.7366	73.3234	71.0348	79.7372	69.8958	74.1741	71.9777	69.646	70.6793	67.2241	72.4863
A196264	66.2935	58.0927	58.8243	58.6341	54.3731	62.1608	63.1493	68.8096	64.6212	64.2614	55.647	50.1553	64.3508	55.9493	59.1577	64.8443	55.2924	53.3879	52.027	55.7154	58.5859	68.7602	60.8758	61.9105	58.1264	57.5862	72.2406	0	64.0448	57.3247	55.7214	74.7332	62.3942	49.0437	62.1407	60.5953	63.1864	65.4407	66.6822	57.9479	55.5256	69.5883	66.2323	64.5804	58.5104	56.1915	57.8546	62.0782	59.9652
A220099	73.5775	69.4966	66.1461	66.0604	59.5754	68.5232	70.2103	72.4206	68.0825	71.9817	66.7405	66.8957	68.0343	66.6449	66.0233	70.2036	67.1391	66.1707	61.603	64.275	65.0028	77.6912	67.9123	70.7447	64.8184	67.5657	80.1723	64.0448	0	65.0962	60.4192	76.7682	69.7099	62.644	69.6293	66.3049	67.9713	71.1121	72.8286	63.8969	64.0268	78.5097	73.2182	72.2054	66.034	64.202	62.5581	66.5078	65.2317
A232202	62.8028	63.2993	56.2542	58.7434	55.9838	61.28	64.2397	61.1266	61.8955	67.3224	61.7138	59.1193	64.051	62.6261	57.3816	62.0501	62.8851	60.761	56.0523	52.641	52.5497	67.6065	59.9188	62.1233	63.1138	52.7669	68.0532	57.3247	65.0962	0	58.1125	72.7304	63.1106	59.5023	60.9752	58.6756	58.8857	64.5986	66.7539	61.776	56.8314	72.2879	61.6041	65.5085	56.8428	56.9627	56.4459	55.5649	57.4836
A243877	65.3165	63.7169	59.3509	58.1932	54.3632	60.8461	64.7231	67.4113	61.9744	65.6394	60.313	58.1874	62.3841	59.479	58.1377	64.5269	62.6695	57.3382	55.8076	56.2415	57.773	67.6376	58.2545	62.4297	63.1776	59.6222	73.703	55.7214	60.4192	58.1125	0	74.5568	63.4926	55.8379	62.7169	60.587	59.3513	65.5083	67.2647	58.2199	56.3213	72.552	68.0658	65.2199	58.4537	58.6422	56.7833	59.964	59.2628
A246496	79.5102	73.8124	74.1046	73.6924	71.7155	75.2192	77.3197	80.3611	76.17	75.8451	76.9442	74.8767	75.1985	74.5875	73.1536	75.6066	78.4941	74.7895	72.8635	70.8928	72.6178	80.3638	76.2681	77.1441	74.9009	72.5757	79.7262	74.7332	76.7682	72.7304	74.5568	0	76.6458	76.2228	73.9178	72.3156	73.7281	72.3362	79.4434	75.4513	74.5162	78.2159	73.8377	76.8179	74.5141	72.5827	73.1271	75.1829	74.498
A269761	66.9028	66.2953	65.5418	62.6376	61.4076	65.7888	68.6891	66.5984	67.454	70.6397	69.184	66.2241	69.7664	69.314	64.2987	70.0222	67.862	64.965	64.6971	64.4307	65.9719	71.3669	62.8574	64.9938	63.8207	65.8806	74.1513	62.3942	69.7099	63.1106	63.4926	76.6458	0	65.2766	66.4974	64.7868	63.5313	67.6825	67.4297	65.0584	62.6337	73.3251	69.0993	70.2685	68.1151	65.0253	62.8722	67.0985	65.2174
A294176	66.0465	59.4997	58.3647	60.5969	52.2446	63.3699	61.6222	70.0189	63.2815	65.8029	50.1591	54.763	63.7882	52.833	58.0263	64.881	53.4036	56.0735	50.1521	54.2541	57.9983	72.3272	60.9232	61.9325	60.9729	56.7917	72.4323	49.0437	62.644	59.5023	55.8379	76.2228	65.2766	0	61.6733	59.8173	62.4676	67.7578	70.0036	57.773	55.2999	71.9142	67.8156	66.0376	57.0692	57.2136	55.0506	61.3359	60.4814
A310741	70.0307	66.6266	63.1534	60.7357	58.5851	64.4694	67.3367	68.635	66.9696	67.6601	62.7523	64.1135	63.6296	64.8078	60.8003	64.4913	65.6897	65.6696	59.4922	56.8604	61.868	69.9897	63.5619	61.2648	63.7512	61.7714	69.1393	62.1407	69.6293	60.9752	62.7169	73.9178	66.4974	61.6733	0	62.6293	62.6206	68.6812	70.3324	63.6944	61.9094	72.7554	66.3302	67.6922	62.3054	62.692	61.0811	64.5719	64.1706
A325255	68.0242	62.0268	60.7892	57.7612	54.744	62.0824	62.8507	66.212	63.3475	65.42	62.4913	61.0242	60.0711	61.0532	58.711	64.9406	65.3188	59.6165	59.0881	56.237	58.7344	68.9766	61.8566	63.6861	62.4943	58.3857	71.6829	60.5953	66.3049	58.6756	60.587	72.3156	64.7868	59.8173	62.6293	0	59.3246	65.2055	66.5727	63.3298	58.4092	71.1473	63.4773	65.4955	60.415	55.6835	57.0556	60.1853	59.1558
A354423	66.6292	69.2948	62.8957	61.8124	59.4368	60.9989	67.2759	64.5153	62.2052	65.8527	65.6832	64.8181	63.9949	67.4118	58.2425	65.9064	69.2798	63.8798	61.8014	58.089	59.1212	69.0377	60.082	62.8372	64.4978	63.1359	68.4598	63.1864	67.9713	58.8857	59.3513	73.7281	63.5313	62.4676	62.6206	59.3246	0	65.5443	63.5781	63.8728	60.1485	75.0351	66.3772	66.3586	61.9606	60.2739	58.2508	61.5996	61.9863
A402483	70.1946	66.2756	66.2436	64.7012	63.3381	69.2334	70.9298	69.7151	69.4092	68.1113	70.6371	67.7251	70.5019	68.6369	62.968	70.8368	71.1011	68.1504	64.5447	63.7548	65.5467	71.2166	65.269	68.0801	67.8939	66.9662	71.6834	65.4407	71.1121	64.5986	65.5083	72.3362	67.6825	67.7578	68.6812	65.2055	65.5443	0	68.3249	67.2126	64.3777	72.8387	68.075	67.216	66.8739	64.8415	65.5075	65.6173	67.3936
A412929	66.9004	71.2189	68.4172	64.6331	65.7626	66.9752	71.3241	69.0588	71.2364	72.8177	72.8093	70.4046	72.549	73.3879	66.9824	73.4028	73.4334	66.036	68.4741	66.486	67.0162	71.1105	65.4389	71.3035	68.0163	69.556	72.7366	66.6822	72.8286	66.7539	67.2647	79.4434	67.4297	70.0036	70.3324	66.5727	63.5781	68.3249	0	67.6697	63.6804	76.6565	72.0076	68.5082	69.1903	64.8547	67.601	67.3844	67.6462
A427661	69.2888	63.8483	59.9642	61.8454	53.2876	63.9384	65.7712	66.9174	64.9767	66.5701	62.4047	61.1237	65.1284	61.5415	60.1512	68.7457	61.8469	60.8289	57.1262	58.3522	60.855	71.7241	60.9729	62.3357	60.4838	62.6456	73.3234	57.9479	63.8969	61.776	58.2199	75.4513	65.0584	57.773	63.6944	63.3298	63.8728	67.2126	67.6697	0	57.7805	72.5808	68.5974	65.7286	58.1384	60.756	60.4555	61.1559	61.5624
A427765	64.8361	59.3542	55.4886	55.88	54.3138	60.3337	59.3018	64.5641	62.4962	62.6049	58.0873	57.7843	63.0149	59.8657	57.9371	63.3797	59.0935	54.1934	53.9273	52.8893	56.0971	68.8328	59.4117	60.2972	61.076	55.7729	71.0348	55.5256	64.0268	56.8314	56.3213	74.5162	62.6337	55.2999	61.9094	58.4092	60.1485	64.3777	63.6804	57.7805	0	71.4616	65.1953	64.9639	56.9823	57.4807	56.0727	57.7018	58.0186
A428649	77.4941	73.0422	74.7614	72.6652	69.5362	72.852	75.8873	77.7877	78.8041	72.4414	71.895	71.8276	72.0595	71.2643	72.0626	74.1625	73.0556	70.2857	69.367	70.6492	73.2872	77.8413	74.1011	71.1562	73.5623	73.6846	79.7372	69.5883	78.5097	72.2879	72.552	78.2159	73.3251	71.9142	72.7554	71.1473	75.0351	72.8387	76.6565	72.5808	71.4616	0	76.1127	73.2033	72.2896	70.1865	69.1772	74.1309	73.149
A473825	71.2615	66.3858	65.3167	65.4583	64.851	67.8236	71.1819	69.4641	68.0451	71.9206	68.1486	67.7579	68.7275	69.8478	65.117	70.3584	71.151	67.3141	65.2855	61.7696	65.762	72.3973	67.309	68.1702	66.9608	61.892	69.8958	66.2323	73.2182	61.6041	68.0658	73.8377	69.0993	67.8156	66.3302	63.4773	66.3772	68.075	72.0076	68.5974	65.1953	76.1127	0	68.2814	67.4998	63.1261	65.6578	65.0388	67.1505
A475556	70.5346	66.6103	66.193	66.9922	63.6725	66.6571	68.9277	72.0752	71.413	71.1622	68.4073	66.2815	69.9606	69.1522	64.4625	72.2123	70.5248	65.4651	65.3138	64.1257	66.3915	72.1356	67.5096	69.3607	64.8378	66.9903	74.1741	64.5804	72.2054	65.5085	65.2199	76.8179	70.2685	66.0376	67.6922	65.4955	66.3586	67.216	68.5082	65.7286	64.9639	73.2033	68.2814	0	65.918	63.399	65.1384	66.5436	66.8597
A479066	68.21	62.2999	56.2926	57.8524	53.5752	63.5716	65.9771	67.4167	65.4033	66.8053	58.6708	59.4205	62.7152	58.6081	58.7698	67.3312	61.5144	61.6569	53.781	54.6916	57.6334	72.7934	60.6574	62.5164	62.563	58.4761	71.9777	58.5104	66.034	56.8428	58.4537	74.5141	68.1151	57.0692	62.3054	60.415	61.9606	66.8739	69.1903	58.1384	56.9823	72.2896	67.4998	65.918	0	59.2733	58.1017	59.0358	58.7681
A496693	64.1573	60.7821	59.8152	58.3416	55.693	61.7999	62.2565	64.857	64.4454	64.7089	58.5165	57.3611	59.7193	59.8237	56.4657	64.6859	61.4305	56.405	57.6098	57.1203	57.838	68.8528	56.6748	61.6974	61.4922	58.5853	69.646	56.1915	64.202	56.9627	58.6422	72.5827	65.0253	57.2136	62.692	55.6835	60.2739	64.8415	64.8547	60.756	57.4807	70.1865	63.1261	63.399	59.2733	0	57.0622	59.8332	56.9746
A510821	65.2723	62.0331	59.2339	57.7378	51.6956	60.8461	60.9754	65.5659	61.7347	63.4757	60.7675	59.961	58.9183	58.8927	57.3433	62.3597	59.7556	59.3851	55.977	55.2655	55.6642	68.2666	59.6877	57.7338	58.4064	58.3003	70.6793	57.8546	62.5581	56.4459	56.7833	73.1271	62.8722	55.0506	61.0811	57.0556	58.2508	65.5075	67.601	60.4555	56.0727	69.1772	65.6578	65.1384	58.1017	57.0622	0	59.9714	57.7965
A528471	66.562	64.0061	58.2971	58.0212	59.5605	61.5698	68.0561	63.662	62.6797	70.1132	65.4183	63.6004	66.0978	64.9423	58.5991	66.5534	66.3467	63.0533	58.3906	52.4803	54.6822	69.8916	61.7541	63.4056	62.587	53.7609	67.2241	62.0782	66.5078	55.5649	59.964	75.1829	67.0985	61.3359	64.5719	60.1853	61.5996	65.6173	67.3844	61.1559	57.7018	74.1309	65.0388	66.5436	59.0358	59.8332	59.9714	0	60.2397
A531166	66.5672	64.1024	62.3934	59.0544	56.6507	62.3906	66.0321	64.6127	61.8462	66.9516	63.676	60.8829	64.4317	63.2687	54.3392	65.3918	63.8209	62.4812	59.2379	58.9584	58.5507	68.8915	58.9775	63.1051	60.1241	60.5339	72.4863	59.9652	65.2317	57.4836	59.2628	74.498	65.2174	60.4814	64.1706	59.1558	61.9863	67.3936	67.6462	61.5624	58.0186	73.149	67.1505	66.8597	58.7681	56.9746	57.7965	60.2397	0
A580599	69.8721	72.4528	65.3924	64.3353	66.5084	67.4149	73.5916	68.833	68.1985	75.8407	71.5027	68.713	73.8649	72.3624	65.1244	70.4748	73.9396	69.9972	67.1789	64.2784	62.39	71.8206	64.8027	69.1981	70.5348	63.5604	69.7929	66.2764	75.0258	61.7279	66.5034	78.9326	65.5248	67.5763	68.2112	69.145	65.7781	68.2499	69.1857	68.6499	66.5105	80.7997	69.2025	70.995	68.0363	66.5172	65.4166	62.8176	68.5404
A613430	69.1001	62.2613	60.8251	61.3767	55.7247	66.9892	64.7749	70.8768	65.0626	68.1453	58.3594	57.362	64.6247	58.5765	59.4126	67.8595	61.367	61.8236	54.4762	57.4222	60.031	70.0498	61.9467	61.0991	63.0275	60.04	72.8551	58.3444	66.6729	59.4392	59.971	74.5535	67.7884	57.8608	63.6165	59.833	63.8146	64.9391	70.8441	61.5968	59.3176	71.0689	65.9804	65.6987	60.4626	56.8958	58.1769	63.0202	63.4939
A615240	61.9629	61.3236	60.0177	59.0785	53.5061	58.5872	61.7138	63.5691	62.8673	60.6283	58.9219	56.3611	59.4734	59.4779	54.9648	62.0611	60.2996	58.375	56.4271	53.0272	56.8679	65.1557	56.1554	61.9002	56.7321	57.083	69.2532	55.0998	65.3092	55.8168	53.7287	72.3798	61.5086	57.0731	60.2399	57.8681	59.6183	64.3846	66.5586	59.9745	57.5927	68.9649	62.7522	64.1724	59.8024	54.4148	52.0771	60.0677	56.2831
A637654	68.3135	61.2133	60.8259	62.2583	59.1549	63.9041	61.6679	68.2286	67.0011	65.6356	60.0715	59.1933	62.9756	62.5077	60.3757	67.2594	63.305	60.7938	57.0994	56.5133	60.5709	68.6983	61.0651	63.1596	62.9373	57.0987	71.737	57.5457	68.3896	59.1916	58.1753	76.4195	67.9575	59.1981	64.1889	60.4281	64.5472	68.6896	67.8509	61.854	57.6785	72.969	66.8905	66.0522	60.2972	58.621	61.3947	63.2683	64.0177
A646643	69.8786	58.8721	59.2398	60.848	53.7611	65.8696	60.3822	70.5875	62.2695	67.554	53.3192	55.5214	62.4446	56.4749	62.4382	65.7619	57.6063	57.3652	54.5947	57.5362	60.0349	73.3295	61.4243	63.5467	58.4494	59.6533	73.6291	53.8622	64.1722	59.8458	57.5307	73.6321	65.1951	55.9153	63.2571	61.8428	65.6068	68.1227	70.8251	59.1788	57.6852	72.667	64.9389	66.1937	58.6278	56.9218	58.1498	62.1435	60.7847
A649768	74.5533	67.5792	65.7704	66.6681	58.0863	68.4478	66.6451	77.2727	68.9994	65.3101	59.663	59.499	66.0177	58.1403	66.0483	69.0966	62.1819	65.845	58.1786	61.412	66.5457	78.0348	68.138	66.7616	65.457	65.4812	79.1844	59.265	69.9668	66.5856	62.5127	77.2507	71.8975	57.5257	66.1686	65.5172	69.6848	72.6958	75.6419	65.4089	61.6389	73.7926	73.9147	73.0032	62.3633	65.1987	60.7826	69.1828	66.6019
A653385	68.5626	66.5151	64.7141	64.1108	61.1573	64.3828	65.4294	68.0302	69.2427	66.5495	68.2122	64.9724	65.9557	67.1861	62.5464	68.005	68.8272	61.5154	64.202	60.0539	64.5627	71.01	62.8803	66.5818	65.2162	63.2661	71.6043	61.5894	70.9499	62.7816	64.4398	76.746	66.588	64.6101	65.8954	61.0584	64.4167	67.3849	66.6231	65.2543	62.274	72.0846	68.3827	69.0361	66.0585	59.9293	62.9977	65.5776	65.2993
A656520	74.6418	71.2136	67.5736	67.4988	67.2905	69.9205	72.117	75.6036	72.124	71.522	69.8913	70.1927	71.1663	68.7646	68.8273	72.6993	73.561	70.2492	66.2379	65.2945	69.3551	77.6777	71.7025	72.9139	71.1696	69.4827	77.8598	69.3213	73.7102	67.7332	69.513	75.0467	73.7491	69.7754	70.1212	69.502	70.8919	71.8074	76.6054	69.9677	68.489	74.8319	72.7902	73.3542	68.3988	69.3535	70.0339	70.1881	72.4189
A664331	64.6004	62.2675	59.7607	59.6727	55.6876	59.1628	65.3051	62.9702	62.0677	65.4067	61.7608	62.1504	62.9549	61.857	56.1873	63.4918	63.4007	61.756	59.2791	55.2512	57.9097	68.1691	58.2809	61.2824	61.6115	58.4911	64.6499	61.5473	66.4724	57.333	59.342	72.4882	62.1577	58.9756	60.9481	58.7744	57.0718	63.6064	65.6778	60.2725	59.0929	72.3008	62.2777	64.8672	58.115	58.4115	56.2448	57.5455	58.6231
A686193	67.6446	61.8189	61.1036	57.4161	56.2656	63.8442	66.0727	66.7563	63.2213	67.4977	63.221	60.9619	63.9944	64.0073	58.0996	67.5177	63.765	63.7359	58.501	58.6227	60.21	71.4666	60.3514	65.0136	60.5766	60.1578	71.3707	57.533	64.8562	61.1981	57.7075	73.6482	64.6277	58.0544	63.1166	62.2965	61.7991	65.7992	67.2761	60.2354	59.5084	74.0578	67.2411	66.1939	61.2689	60.9647	59.9242	61.3028	62.0934
A690792	66.3848	63.7896	64.8164	62.5412	54.3463	65.4192	65.4793	66.0361	65.8923	65.6624	64.9109	64.8266	63.9741	65.0519	59.9017	62.5653	67.9864	64.8729	60.2777	57.8178	61.4168	72.1799	64.084	64.8201	62.1218	62.4262	72.4764	61.5796	65.6374	61.2911	61.4537	71.4662	65.545	61.2246	63.3456	58.9493	61.5084	67.0514	69.2834	63.1943	61.1879	72.3738	66.6891	66.4004	62.96	61.7782	59.0549	64.1202	62.7532
A717492	67.8047	62.1059	64.164	63.9887	56.0844	65.0845	63.2159	69.6336	70.8223	66.6133	56.4497	55.6202	63.0646	55.52	60.6496	67.4567	58.0452	59.3264	54.8727	58.4345	63.2296	72.5302	63.624	65.802	63.7338	62.7709	75.8397	55.5572	66.5015	59.6784	60.7443	77.2047	69.4845	54.7209	63.6659	59.3078	65.6575	69.1468	70.7056	62.0601	60.7468	70.7403	68.6141	67.7576	61.9918	56.7025	60.6176	64.8446	61.7824
A723787	77.7603	79.8868	74.8022	74.7314	76.8246	77.7588	79.1591	76.5621	77.713	81.0961	80.3624	80.2776	78.9438	81.5408	76.2431	78.9874	81.846	78.18	77.4456	75.54	74.1913	81.013	77.456	77.6345	77.9902	75.2632	78.6146	77.252	80.4852	73.6272	78.0658	83.5494	79.0653	79.0629	78.6395	77.7274	75.1362	78.7176	78.2164	78.2421	73.9275	85.2911	78.4476	80.6011	78.9933	75.3526	77.9615	74.8878	77.6486
A732558	68.881	57.0889	57.4024	57.6594	53.1913	65.2963	64.449	68.5364	62.3201	64.2036	54.9286	54.7732	63.3994	51.9023	58.7691	67.3995	52.6432	59.2651	49.7713	54.8161	57.1384	72.3875	62.5584	64.1045	61.0108	56.741	72.3734	55.2113	63.109	56.7214	56.2725	71.6356	64.9659	53.9399	63.3454	60.172	63.7733	65.7731	69.4296	58.093	54.3204	71.0946	66.1342	64.254	53.7014	56.123	54.9256	59.5644	57.3015
A745433	63.4521	57.9237	54.4544	54.6025	50.2415	57.1583	62.8596	64.8548	62.5648	63.9459	58.19	55.736	59.9026	57.4489	53.1531	63.1765	59.5011	55.7836	52.6106	50.1292	52.2663	68.305	57.0142	60.0011	58.3134	49.9254	67.5667	52.0401	60.9437	52.9149	54.5372	71.2792	62.8013	53.2716	59.0926	53.4524	58.0581	63.0735	64.6886	57.9785	54.2968	70.0944	60.7005	62.028	53.8407	54.2335	52.5408	54.4567	56.3436
A772693	69.9147	67.1851	62.7435	62.6592	55.939	67.8779	65.412	72.5403	66.5048	68.2124	60.9015	61.2315	64.5148	59.4485	60.3843	67.0305	61.8084	65.2221	59.6184	57.4363	61.665	75.9194	62.7695	67.3197	63.3014	61.4252	75.8781	61.2872	68.3227	62.6813	62.2133	77.193	70.2763	60.3945	65.7638	62.5306	65.2941	69.895	74.2241	62.7336	60.948	75.5325	70.612	70.7926	61.0009	62.3042	61.3167	63.913	63.2875
A779962	65.3367	70.5853	67.525	60.8148	62.2826	60.614	68.2162	62.5643	65.5563	72.3974	69.6054	70.2498	69.4232	72.4416	59.9394	67.2987	71.8331	67.4885	64.8052	61.9165	62.1805	67.4214	62.0309	64.5293	67.4619	63.835	67.741	66.3442	71.6098	60.1691	64.0506	80.1941	68.5777	66.746	64.4612	63.8005	59.2697	69.2413	66.2248	66.2988	65.061	79.0385	68.3551	69.7194	66.4277	63.529	63.4105	63.0074	64.3181
A793168	73.5781	75.5722	75.5318	72.9938	72.5322	72.0542	77.8147	75.4572	75.4989	77.7223	78.0176	77.0564	77.6988	77.6801	71.6951	75.6316	78.4697	74.0283	72.7656	71.9455	72.6461	73.4242	72.9151	73.5596	72.1668	74.2595	72.5065	74.1216	77.6959	72.2094	73.8363	78.3099	73.1459	73.9132	73.9585	74.2847	72.5548	74.3154	73.1839	74.1225	73.8211	78.8194	74.7645	74.2147	73.4909	73.2193	71.0056	74.4912	72.8886
A831537	96.211	96.8506	91.8309	91.4741	89.2871	95.7888	96.8575	95.2894	93.3966	99.4213	94.6466	94.7389	97.0008	94.1529	91.2406	96.2083	96.063	94.9587	91.1301	90.9542	91.4142	99.1458	93.4879	95.2072	94.8756	92.3398	99.1161	93.7637	91.3591	90.0249	92.2559	98.3402	93.5122	92.8929	93.4662	92.2003	92.3967	94.6522	97.7713	92.3334	92.649	102.07	95.2549	96.7376	91.6426	93.2309	92.4211	92.337	94.461
A870542	64.6463	64.8144	58.3004	59.3948	57.086	63.6172	66.2125	66.9494	63.9833	67.2761	61.3026	58.5692	65.9553	60.7614	56.8866	64.0636	64.518	62.0752	56.3206	49.5791	54.3799	66.5714	60.3788	62.8183	64.2035	51.8837	65.4973	58.0965	66.9245	55.833	59.4208	72.6426	63.455	57.9808	59.936	58.4467	60.3045	65.5031	67.4202	61.8183	57.4713	72.2787	62.5881	66.2482	59.2661	58.7805	56.5739	57.8132	61.4044
A889338	69.877	70.7973	66.8311	66.2121	62.6691	67.1803	69.9869	69.9041	68.1364	69.9222	69.5424	69.3583	70.024	68.8515	65.9829	69.868	70.7476	68.4417	65.0861	60.7803	62.7334	74.4003	66.8485	66.0166	69.9827	62.8481	71.5561	66.6807	70.43	62.2478	64.7476	76.4848	69.3709	65.8465	68.378	65.1248	64.589	69.2619	72.3605	67.8559	64.6479	77.6217	70.244	73.3213	68.4736	65.1253	64.9405	68.0275	65.6273
A907453	68.0754	63.0058	62.0045	61.8365	57.6051	62.7763	62.2529	69.3231	66.7468	63.576	61.7467	60.9134	60.4963	63.1651	60.2822	65.7831	64.3245	62.6839	59.7426	58.8844	62.9729	69.9778	62.4815	63.4749	58.3161	63.131	71.2021	58.2925	68.1802	62.1719	58.8709	75.817	63.113	58.6792	61.5229	61.5908	60.5589	65.8769	68.6928	62.3296	58.9759	70.0989	66.6788	64.8445	62.9498	60.3348	55.9756	64.0217	63.0748
A917643	68.8601	60.9683	60.0005	62.013	56.5958	66.183	62.1246	72.2665	66.8973	65.8721	49.9035	52.8488	63.2161	48.6673	61.67	67.5407	56.1171	57.8998	52.805	56.8789	63.0951	72.1196	62.9958	63.962	62.721	60.5249	72.8456	52.2278	67.1211	59.3139	60.132	75.2557	69.324	51.9979	62.8819	62.152	65.4153	68.9226	70.3436	61.5137	57.8923	71.3359	66.9952	67.5562	57.6753	55.8884	60.2992	64.8328	62.886
A918326	69.6776	70.4589	66.9037	64.777	65.3151	67.5397	72.1368	65.7393	66.4872	71.8869	70.0694	69.3136	72.0515	71.2847	61.6222	68.1142	72.9742	67.8973	67.9739	60.6217	61.9935	69.5837	65.0863	66.7653	70.4126	62.4715	68.7585	66.4856	73.7307	61.3845	66.5626	76.625	69.8764	67.7147	66.939	65.6974	63.3866	67.0447	70.1915	68.586	65.0157	77.3299	67.5555	72.3672	66.6862	65.2055	64.8001	63.1215	65.2242
A929056	70.1914	61.8078	62.3038	62.8553	56.667	65.2069	61.4633	69.7482	67.2375	66.1094	57.1206	59.4303	63.9257	59.6598	62.9594	66.5579	59.6736	60.5888	56.2442	58.3987	62.4512	72.2491	64.2486	64.5477	59.3532	62.1986	74.3762	56.1113	66.7252	62.7329	62.4834	77.4278	65.3938	55.6192	63.2503	61.0768	67.0441	70.1926	72.8008	62.065	57.0223	72.3242	67.8916	66.7559	61.5767	60.3487	58.967	65.1117	62.3606
A981833	64.5092	60.3397	61.8569	54.9975	56.8163	62.6112	64.6884	64.5772	64.0347	64.4379	62.8399	60.1314	63.1035	63.6411	54.7642	66.7496	64.2096	58.3134	58.1996	56.3236	57.4659	66.7785	59.6315	63.8015	63.2044	57.5244	67.5646	57.0503	67.5587	58.6157	60.6404	72.3176	65.1483	61.4406	64.2098	59.6193	60.3438	63.1065	65.2281	62.6478	55.3865	73.0867	64.0124	64.128	60.099	57.1459	60.1143	61.1609	59.7528
B007742	68.0432	62.349	63.8282	64.8201	56.5918	66.2863	65.9786	69.5455	66.5032	65.705	56.4073	56.5888	62.9789	56.2355	59.5506	65.8849	55.9465	58.8945	55.6543	57.0813	61.8226	73.6475	63.701	66.5165	66.4445	60.5238	74.675	54.6209	64.9999	61.2311	60.5945	75.9388	68.8066	51.3706	64.3367	62.3801	63.7335	69.1891	71.4964	61.0469	58.9657	71.6972	69.636	68.4239	61.688	57.2554	59.8432	64.2607	60.1283
B008418	71.5709	63.8826	66.325	63.9003	58.661	65.1095	67.0106	68.6893	66.5162	67.9395	67.3698	65.5192	64.7959	67.9439	63.2467	68.831	67.6012	64.7843	61.6309	64.7183	64.4768	73.4344	61.5652	66.0228	60.8988	66.4845	75.2708	62.1428	68.1033	64.378	65.3405	75.8455	67.8638	64.696	65.5462	63.2038	66.1069	68.2292	69.1951	63.3013	63.733	72.746	69.3846	67.6671	65.7387	63.1105	62.6627	66.0017	65.0989
B012011	70.5102	62.7753	62.2881	58.5477	59.1116	65.8847	65.6573	69.6757	63.6051	67.2289	65.899	64.1448	64.9452	66.4924	61.9201	65.8177	67.508	65.5671	60.8648	61.7963	61.7387	73.2054	61.929	65.1132	61.1078	61.3093	71.8764	62.1139	66.589	62.1536	61.1661	72.2459	63.9145	63.8801	59.6731	61.6372	63.6389	65.4677	69.1603	64.7607	60.7275	74.5683	65.7176	64.865	63.6918	59.3915	61.4522	63.5254	61.7292
B020691	68.1897	66.2696	61.0574	62.0732	63.208	65.3237	70.2867	67.3163	62.6828	72.5418	68.0592	67.2779	68.3191	67.4871	60.8579	67.3074	71.0465	66.2724	64.1246	55.0671	55.6332	72.2174	63.6754	66.1453	68.3162	55.9907	67.9341	64.8845	70.9094	57.1962	63.2619	74.3688	68.214	64.1906	66.2183	63.0307	63.3002	69.3005	69.9131	66.3352	62.6837	78.9613	64.0715	69.2071	63.6195	63.5859	62.6045	57.892	64.1047
B023803	76.2517	72.8068	73.8576	70.261	72.4475	71.7449	75.3114	73.321	75.4314	76.1255	77.7496	76.4073	74.1513	79.0104	69.2662	72.3842	79.6113	73.2092	74.5533	70.0359	71.0647	75.8816	71.1605	71.2403	72.9997	71.6113	76.7809	72.4915	79.8242	69.9455	73.1221	77.9064	73.0278	75.825	72.7227	71.9765	70.3802	75.36	75.7903	75.7754	71.8773	79.8195	73.1322	75.0856	76.2679	70.6597	72.0595	70.746	72.363
B025272	69.863	68.6926	64.2838	63.2242	63.291	63.3392	70.708	67.8916	64.5067	69.95	70.0568	67.2451	68.5139	68.6907	59.3338	67.7818	72.3857	67.8606	64.7873	59.6143	60.6157	68.7505	64.2326	66.1514	65.7353	61.394	66.044	67.8332	71.6319	60.5565	65.3019	73.8145	70.0281	67.5251	65.7893	62.8508	60.1379	66.3634	70.1502	67.0406	63.8507	75.0876	65.1185	67.9647	64.2247	63.5532	60.8606	62.4394	65.6512
B025335	85.2335	81.0632	82.5416	82.9009	74.9734	84.2026	78.65	86.2227	85.0766	80.0312	76.1807	78.2779	79.5713	76.1914	81.5048	84.4259	78.1335	79.0985	77.8017	79.401	81.0568	89.0668	82.2998	81.9704	80.4538	82.4175	88.3298	76.8032	84.6384	80.1307	81.4977	90.0306	86.3584	77.659	83.0893	80.5764	84.0299	83.0716	86.4054	81.3962	79.6273	84.7614	85.2729	83.9944	81.9103	77.4622	79.6305	82.8948	81.8722
B027505	73.0333	66.7841	62.5109	61.9087	60.8229	70.0223	69.7836	74.5763	70.8025	70.5982	59.7109	61.5857	66.8277	57.9388	64.1302	69.959	61.5128	66.4804	57.183	61.9955	64.6715	76.5465	66.7965	68.5305	66.3804	64.4721	77.1595	59.9849	70.9411	65.9053	65.3685	77.0011	70.7957	59.3933	66.4333	65.4823	69.8243	71.474	75.2896	65.8306	63.0845	74.2752	72.8597	71.9029	61.7984	63.2332	64.7602	67.8703	65.6901
B030024	66.8847	65.4454	66.4297	64.8776	63.958	63.849	67.9273	65.2812	67.6569	67.0947	66.3783	66.0764	68.0707	69.5787	60.0036	70.3912	68.5886	64.6498	65.3016	64.2976	65.218	70.1798	61.889	65.2	65.7211	66.0728	70.7264	62.8273	72.1383	63.5504	63.7193	78.6868	65.2147	64.9059	67.5927	63.8067	62.8068	69.1837	69.6685	64.7129	60.6456	77.3344	68.5175	70.8133	67.0497	63.0073	65.0455	65.7802	65.5462
B031428	69.959	68.6208	66.917	65.7015	63.537	67.8162	70.7599	69.6219	70.1977	69.991	71.2538	70.2057	68.8199	69.4183	64.3147	70.3212	71.7431	67.9117	67.4172	67.6082	66.3458	76.007	64.917	68.4036	64.7509	70.0573	74.8025	67.4029	69.9591	67.9399	65.8121	77.2513	67.1747	67.2963	69.1363	65.8401	67.274	70.567	72.5417	66.2126	66.1797	78.7991	72.6306	70.3668	67.4514	66.4153	63.4156	68.2387	66.488
B034031	71.0792	66.3914	68.0791	62.2565	63.1089	65.5826	68.0764	66.6301	69.3499	67.7234	69.2269	68.2243	67.4183	71.7045	63.282	68.0003	70.9868	67.7214	65.2804	64.8456	65.5822	69.4947	64.0356	64.6781	64.995	67.4945	70.0162	65.6142	71.6622	63.683	66.793	74.9185	64.8133	68.7541	65.5704	64.8434	65.4669	65.803	70.5328	66.0203	64.7609	72.4332	69.9196	70.4769	68.2236	64.4933	65.2701	66.297	65.8666
B037018	68.8969	68.1165	61.7796	62.4098	61.1399	62.1168	67.9761	65.891	63.2554	70.7822	67.8854	67.0165	67.7723	69.2946	59.7776	68.1761	72.1992	65.6061	64.5049	57.3911	58.6109	71.0461	63.3617	66.6432	65.2989	58.3912	70.2151	65.8553	69.2044	57.8989	64.5393	76.803	68.7341	66.154	66.0302	58.8701	60.4394	69.82	68.1201	64.4307	59.3302	77.2558	64.8917	68.3448	63.516	61.7863	61.6044	59.2809	61.4697
B037820	67.2578	65.0467	65.5715	63.7661	60.5968	63.3042	64.3862	63.6587	64.3348	66.8888	67.0139	66.1097	65.393	69.6971	61.4816	67.525	67.711	63.3427	62.6582	62.4207	64.3719	69.0683	60.2302	63.8804	59.7365	66.7029	72.6982	61.3333	68.8919	62.6214	62.4927	78.0398	63.4532	63.9153	65.1463	61.1165	62.5641	67.479	66.5763	60.501	61.2588	75.1563	67.6272	66.6682	63.9841	61.7888	64.0558	63.7019	60.2907
B039316	69.3324	64.6341	59.0026	60.5852	58.2677	63.9092	66.1064	68.4639	63.532	67.6784	61.0336	60.5381	67.1592	61.5383	60.311	66.4989	60.1088	62.3114	56.7537	57.7852	56.7822	72.9043	64.07	64.7497	62.7176	60.1491	74.9539	58.3806	65.1627	57.4293	58.2084	75.1485	66.3092	59.6377	65.2193	65.254	65.9988	69.841	70.7836	62.57	58.5197	73.9442	68.768	68.6664	60.2748	62.0026	59.6952	61.0492	60.036
B039351	70.1525	72.4127	66.1708	66.0676	64.6374	67.911	69.8766	68.1238	65.3734	74.6989	71.736	73.972	70.3168	74.7819	67.3214	68.6827	76.0634	69.7945	69.3606	63.7207	62.1653	76.6669	64.677	68.7395	68.0543	66.4836	76.2256	69.5474	72.7092	65.1858	68.4833	79.98	68.7698	68.9805	68.8328	66.1392	66.4982	72.3586	71.1759	69.0599	66.5119	80.507	72.7072	74.7136	69.6427	66.4326	66.2847	67.6421	68.0478
B039629	69.1429	67.868	63.2634	65.0186	63.5547	65.6107	69.7902	70.1202	65.3092	70.9642	67.4636	67.2201	66.602	67.251	62.8871	68.706	69.0735	65.9269	64.0227	58.0204	61.3976	72.2194	65.8088	65.9021	66.7382	61.4226	69.1149	65.6902	71.336	60.0948	64.7249	76.3718	67.1634	63.9104	65.2832	62.1757	61.2966	68.2292	68.6023	66.3097	64.5696	75.8585	65.5469	68.7046	65.5128	62.3377	62.7478	61.7308	65.4214
B040925	68.9785	66.9128	63.7128	63.9083	59.621	65.0597	66.3308	67.8863	66.7648	69.3258	66.2425	66.3335	67.7315	67.2221	61.6129	67.9196	66.4821	65.8651	63.787	61.0007	62.0443	71.5551	59.6965	63.6083	64.4524	64.0323	71.2673	63.0516	69.0063	60.8589	63.4065	77.6635	66.5317	63.1944	65.6473	62.86	61.9333	68.2196	68.8037	64.7009	62.1699	75.7173	68.4066	68.4902	64.439	62.3222	61.3853	64.3283	62.2453
B041339	77.8795	70.1866	73.5082	71.5153	67.284	72.2783	73.0279	77.7878	77.2149	72.3811	67.9671	70.1002	70.3951	69.6326	70.6457	72.7947	69.4091	71.9249	67.0662	70.0875	72.6983	77.4778	72.8324	70.8602	72.8536	72.9472	80.8121	66.5609	76.2233	71.5232	70.8548	78.4291	76.3483	68.5136	71.1048	70.0037	73.1823	73.7876	77.106	70.9222	69.939	70.2824	74.4391	73.4052	70.6496	68.5593	68.6376	72.9942	74.168
B042192	75.2434	73.6752	65.1617	68.3525	66.0755	71.8941	75.2469	74.3075	71.1793	76.4388	72.2051	71.7564	73.7628	71.7676	68.759	73.6691	73.5756	71.4242	68.1813	61.9384	62.3872	79.932	70.3822	72.4097	73.2497	64.1974	78.1612	70.4713	74.6861	62.5362	70.4891	80.6937	74.3521	69.9355	71.8304	69.849	71.0112	73.9568	75.2192	70.3226	66.5298	81.3957	73.5596	76.8957	67.9751	68.9231	67.5536	67.898	69.691
B043915	74.1444	69.1393	64.0434	63.3773	62.366	68.1633	69.4399	71.4255	67.9545	69.6284	67.7316	67.3725	69.6818	66.434	65.5394	71.6586	72.6669	66.6664	63.3389	62.4749	63.075	73.3222	65.4013	67.288	66.0328	65.1945	73.0238	65.9227	68.6407	66.4923	63.6186	72.5522	68.2412	66.195	66.1754	64.4167	66.1905	68.0144	72.0398	65.5429	64.6927	75.6018	68.9627	68.5838	65.9809	65.8483	66.1386	67.5385	66.5922
B047366	74.8202	75.1054	75.1394	72.4935	73.6557	72.5984	76.7166	73.3188	77.6711	74.887	76.8546	76.1853	74.5896	77.3477	71.1152	73.7477	78.2915	72.6917	74.383	72.6189	73.8404	75.7061	73.8371	74.0632	74.0877	74.3028	73.9799	74.1064	79.7908	71.622	74.9834	78.617	74.3105	75.6213	73.6185	72.2838	71.7429	73.3899	75.2745	76.8298	71.7667	78.5824	74.1486	76.4915	77.3027	73.0051	71.3201	73.3833	74.3093
B053978	65.1474	64.5554	61.6354	61.1108	59.5104	61.2464	66.218	65.4959	64.9981	67.225	64.7407	65.2782	65.8547	65.1748	59.2353	66.8045	66.5868	64.1915	61.8775	54.6742	56.5399	69.6366	61.2814	65.2947	64.9469	57.909	67.7946	64.2523	68.2904	57.0883	63.3323	71.7787	64.3511	62.7963	64.1197	61.5416	61.4212	65.6394	68.0634	66.3872	61.0886	73.2975	64.8237	67.6757	63.7271	60.1481	56.9617	61.0107	62.2606
B054112	69.1962	73.3113	69.9066	68.9004	66.4441	68.5559	72.773	69.1384	71.433	75.3298	72.5967	73.1194	72.3889	73.7789	63.4843	73.5134	75.012	70.9981	69.824	67.6961	67.8533	73.2719	65.3813	70.5994	71.1516	69.2072	72.0893	72.1243	76.5119	68.8086	69.9569	81.5832	71.673	70.5991	71.1685	69.1014	66.6884	71.8876	73.0006	69.8925	68.615	79.5105	73.5917	71.3446	70.3629	66.817	67.9376	66.9866	69.2569
B057650	64.8456	61.4298	56.9174	58.8004	55.3509	64.3405	63.559	70.4018	66.0059	64.8762	55.0635	55.5877	64.1603	54.8958	59.2142	67.0942	55.5677	57.4679	52.1126	56.5593	57.9688	72.8005	62.0607	64.8423	60.4323	58.4576	72.1198	52.6815	65.9063	59.2485	58.3947	74.3425	65.5698	54.3422	61.1536	61.7481	64.0066	66.816	69.0724	60.8319	55.2094	71.9653	66.9083	67.9801	58.4673	58.8319	58.2639	63.3166	59.892
B059053	64.9742	66.9302	60.0564	55.1308	58.9385	61.0052	68.2207	61.9524	63.2403	68.167	67.0814	65.1694	67.0216	67.0314	57.4068	67.0181	68.5386	63.0735	62.4478	58.5668	57.9873	69.6261	56.7106	63.062	65.0958	60.5862	69.4027	62.2041	69.323	57.0335	60.043	76.9272	63.4152	62.4242	63.9403	59.4953	59.1982	65.0411	64.0619	62.8145	56.6561	74.6313	67.5342	68.9323	58.6104	60.3329	59.2541	55.9277	60.7174
B064882	62.8547	59.7789	58.4239	56.7551	54.8427	58.8013	62.8769	61.6667	60.5817	66.8454	61.8851	60.3264	62.252	63.6695	55.0538	62.5333	62.639	59.3721	58.0602	52.5125	53.1101	64.6115	57.7189	60.5257	58.9973	53.4068	65.7599	56.6146	65.6495	53.4082	58.61	69.9684	62.6708	56.9304	60.6655	57.4317	59.2224	63.1738	64.757	60.282	57.9957	70.4624	63.4345	63.1249	60.1522	57.434	53.4172	56.9999	56.5961
B066207	64.8774	62.1981	58.7633	57.8341	57.0651	60.4734	64.749	62.3873	62.9896	65.4867	62.991	61.1466	62.668	64.2851	55.299	64.1638	64.6416	60.832	58.3004	54.6453	57.7291	66.1858	57.2266	61.2604	62.3336	56.6073	68.6988	58.947	66.8167	57.1482	56.8654	73.0606	65.266	60.7329	60.953	56.7646	59.9271	64.5017	65.2165	60.6752	56.6411	71.8403	65.7422	65.4414	58.5021	57.7861	56.9894	55.5719	56.9822
B066787	65.832	67.2749	62.4453	61.1267	62.4626	65.5596	70.6444	66.5734	68.84	73.053	67.0966	64.6207	69.1474	66.8292	61.1372	71.4085	69.5731	63.144	61.8987	61.4499	61.5575	70.4012	65.1975	64.7838	66.9093	59.4537	68.4604	63.9904	71.0483	60.0625	63.6661	76.7874	67.1669	64.1728	66.1003	63.5424	62.1935	65.5362	65.6441	64.9008	59.3385	75.7032	67.0734	66.5675	62.9059	63.6491	62.8842	62.2202	63.175
B072593	63.2619	62.7029	56.2828	54.7855	55.5048	59.8644	64.2295	64.0056	62.5206	66.3541	62.8994	60.3905	64.1255	62.6127	53.843	64.8352	64.8396	62.4083	57.3074	52.7217	54.2223	67.4596	58.4388	63.5986	58.6488	54.0638	67.2933	57.5437	64.7534	55.693	59.1084	70.7648	61.5294	58.7281	60.432	58.5222	59.0071	63.0538	63.6588	61.5411	57.1847	71.4409	64.4013	64.2504	57.1971	57.0117	56.2159	56.4968	59.8575
B073851	68.0138	63.7227	55.9517	59.4434	51.8505	62.1275	61.3916	69.5268	66.4593	67.2118	59.5928	59.3452	60.3902	57.1808	59.5027	65.9996	63.1058	60.1065	55.7455	55.5171	58.3416	71.9593	62.3653	64.1888	61.97	58.6339	73.2656	60.306	63.1912	60.0279	58.7553	74.4286	67.7685	58.596	62.5981	57.8511	63.3562	66.5143	67.6426	59.403	55.0041	73.3892	67.5114	65.8814	53.9204	56.7481	59.2905	60.4637	60.5112
B077117	66.3765	66.1929	61.6846	58.1262	59.3995	62.5887	69.7365	65.1261	65.554	71.8633	66.6857	64.2032	68.4932	66.2036	57.8568	68.439	68.3469	63.577	59.738	57.5259	60.3227	64.8839	60.8827	64.4434	64.8722	58.3513	65.4704	60.9033	68.2074	59.9087	62.0558	75.3205	64.8895	63.0852	63.4605	60.5776	60.7633	63.3292	65.7704	63.3321	60.8095	74.4541	65.6202	66.1881	60.8746	60.2137	62.0374	60.2387	62.3532
B085018	68.1058	57.9713	60.7132	57.982	55.7523	63.2337	64.9378	66.1807	64.5328	65.4241	59.9789	57.5687	62.0812	60.633	57.9763	67.5188	62.0971	58.129	54.9937	56.7845	58.6889	67.9873	62.1857	62.4683	60.8656	57.3177	69.6293	51.1619	64.598	57.6503	57.4485	72.8322	62.4879	56.0999	62.2089	57.7402	60.2499	64.263	66.431	60.3097	56.5534	69.8465	62.1754	62.3162	60.4083	55.5191	57.6636	60.891	61.0938
B100695	65.1392	64.5413	62.054	58.0371	57.6864	59.6497	65.3798	63.3682	64.0711	67.6453	63.4457	62.9944	62.9979	64.3702	55.9067	65.8332	65.3522	61.9573	58.717	55.8603	58.7176	66.6192	59.2888	60.7008	63.2738	58.3959	65.9781	59.0132	67.3729	58.4742	60.5382	75.8336	64.3443	60.2628	60.2052	60.7421	60.0186	64.603	64.1435	62.5847	58.7302	74.2688	65.154	67.203	59.7922	59.3952	56.0395	59.2728	60.6563
B113070	69.3224	65.191	55.8005	61.3988	61.131	66.4628	69.2551	69.2027	65.3964	70.1504	65.5014	61.7523	68.5704	65.3281	59.8765	67.5139	67.8074	63.5748	57.6813	53.8908	56.8107	71.2053	62.9275	64.1519	65.1629	53.4658	69.2401	61.1311	70.3583	56.5275	61.8029	75.9023	68.905	62.1837	65.5262	63.1222	64.7585	68.8578	69.9541	63.7758	60.8628	75.4393	65.0441	66.838	60.7193	59.4537	60.743	56.4648	62.9487
B114207	68.1366	62.8661	64.4024	63.4954	56.4099	66.7946	63.6887	72.1828	67.0295	65.4987	58.183	55.8952	61.2923	57.4662	61.3749	66.6138	59.0666	58.793	56.955	58.0057	62.5356	75.8221	62.342	67.1028	59.8917	63.3049	75.1259	57.8618	66.7217	63.2291	62.0174	76.982	67.703	53.3124	65.2133	59.6975	66.7904	70.3717	70.456	63.4029	61.4583	70.8921	68.3791	68.7153	61.099	58.0336	60.1886	64.6683	61.6379
B115621	62.7346	63.1448	59.3817	57.7277	56.1208	61.0775	63.6466	61.6761	62.8879	66.2855	61.8994	59.1612	64.171	63.3099	55.7316	62.6219	64.6949	58.9773	58.0732	56.0428	59.3999	66.7729	55.5285	59.9434	62.7783	58.6353	69.9793	57.24	65.7599	56.5439	55.1902	74.7411	60.0601	57.2965	61.1565	59.6164	57.2457	61.9297	63.3942	60.2437	57.0176	71.2283	63.4842	63.3625	57.9236	57.5308	57.4169	59.3684	58.7366
B141359	66.2352	60.7175	60.3732	61.7213	54.2105	61.9421	62.8406	66.3548	65.2609	63.7317	56.9828	58.0875	62.3192	59.0556	59.4829	65.012	58.9221	58.1204	55.3532	57.7278	60.8799	69.2965	59.4785	63.0944	61.4176	62.2272	72.5929	55.8492	64.1692	57.3855	55.8313	75.1943	67.2356	57.6738	62.7552	61.713	61.1857	66.0965	69.7689	59.8766	56.9819	72.3901	67.8794	65.2073	56.9822	55.2581	57.876	62.4082	58.4801
B143587	68.981	71.0849	65.3379	63.248	65.035	66.6021	72.6709	68.0008	68.956	71.1626	70.4035	69.8814	71.1501	70.755	62.3686	70.5379	71.5959	70.7649	65.8633	61.3461	61.0681	69.9435	67.5061	69.5913	66.7031	63.8011	66.9267	67.1195	72.499	62.8795	67.6945	76.9871	68.0432	67.6294	65.4934	67.2512	64.6778	67.5302	68.5064	67.8753	65.2071	78.7323	67.5232	70.8951	65.4126	64.8587	62.7761	64.1671	66.7769
B170790	63.6569	58.1983	55.887	56.4344	48.1265	59.0826	59.7703	64.4304	61.1611	58.6838	50.2989	54.9704	60.3873	50.6123	55.5212	63.0293	54.4478	58.1059	49.6725	48.3252	54.8986	68.974	57.1978	58.7337	60.2588	54.2546	68.0897	54.3097	60.9643	54.7107	56.4723	72.9134	64.5521	51.1561	57.553	56.1588	58.2301	63.9862	66.2601	54.7209	50.887	69.3344	64.1612	64.0298	52.8461	52.1058	54.5958	55.428	56.3677
B184278	69.4385	68.5744	64.9148	63.3403	63.4805	63.7285	68.6736	67.775	70.0434	68.7223	69.2485	68.2711	66.3938	71.1388	63.3207	65.8815	71.7246	65.6169	64.0687	61.2557	63.7858	70.0992	66.2494	67.7205	63.7034	63.4413	69.5524	62.824	71.857	61.5888	65.8221	76.0562	68.3951	65.9579	65.3159	65.4127	63.337	68.798	68.8647	67.2941	63.3079	75.1666	67.8861	66.5425	65.7071	64.8493	62.81	62.9673	67.0848
B209170	66.0284	56.9194	52.5876	54.0375	50.0472	60.8595	60.78	66.9306	60.2882	63.3829	54.6471	50.7787	61.768	51.8014	55.6542	61.0016	56.7411	57.5359	47.0026	46.081	52.2456	68.2321	59.7075	59.8399	56.9664	47.3292	68.2877	50.8766	60.8794	52.4494	53.6853	65.1886	60.774	51.1861	56.405	57.4751	59.9627	60.9905	66.5648	55.2959	51.4433	67.3905	60.1354	61.1436	53.1584	57.3763	52.6457	55.8459	56.9942
B223738	63.3848	58.5725	53.0089	53.5022	51.3224	60.7522	61.2457	61.8885	58.8058	65.2967	57.8877	56.495	60.9787	59.1403	52.6087	63.0154	59.3162	58.1064	52.2106	52.4605	53.8413	66.0934	55.0835	60.4028	58.6244	53.1919	67.2232	52.8932	59.5015	51.3621	53.0389	71.6374	60.7964	53.8813	58.1384	56.8403	58.1653	61.5943	65.4301	55.4187	53.3678	70.846	61.143	62.1228	56.1729	54.2141	54.95	56.9125	56.8355
B227778	62.4621	61.5986	56.9409	52.5163	50.0754	56.0792	61.4568	58.407	57.7725	60.3981	59.8491	57.8893	61.9477	60.6456	51.0051	60.4864	60.3592	58.7394	53.9246	51.4062	55.2073	62.9021	52.1471	56.4121	58.1598	56.5487	64.546	55.0916	62.9675	54.1091	54.0365	72.3791	61.4358	55.6486	56.8399	55.3369	52.215	60.9959	62.426	59.0124	54.9125	69.549	61.944	63.4204	55.6304	54.8841	53.0456	57.0809	55.0138
B233649	65.986	55.7402	52.0088	54.3398	51.1082	61.0166	63.5221	64.0121	60.7689	66.0526	55.8767	53.8047	60.9686	54.1356	53.6731	62.8847	57.2857	56.1367	49.9979	48.8271	52.669	67.3834	58.8939	58.6946	59.379	46.1402	66.7022	52.1277	61.8894	53.8135	54.8129	69.2124	62.3026	51.8018	59.1208	55.1965	59.5386	61.4544	66.5625	56.4185	52.0808	68.69	59.7463	62.1225	53.2549	54.5974	53.1556	53.7291	57.8373
B237448	71.7315	75.8412	69.5302	67.4152	66.5664	68.1978	73.1932	68.7135	74.0273	76.7283	74.3403	72.8176	75.7534	75.4053	66.0224	71.3604	76.6894	73.5431	69.813	66.6625	67.7729	73.0687	69.4599	72.5554	69.9174	67.59	68.5812	71.7532	76.6224	66.9722	70.1162	81.3841	71.2268	72.5449	69.1017	69.9875	67.4436	70.7018	73.5166	71.0328	68.2061	81.8086	71.6798	73.7019	71.3324	69.4898	69.2049	67.5214	70.8217
B269378	67.7866	64.5784	61.7765	60.374	60.2905	63.783	63.3651	66.5969	63.9508	66.848	63.7263	63.2989	65.3126	65.0246	61.1734	64.93	65.9361	60.3087	60.9539	56.9517	59.2629	70.4571	62.5096	63.1523	61.869	58.4739	71.9363	60.1565	69.3983	59.9827	62.0243	75.6616	64.9688	62.3437	64.4113	63.027	65.4344	68.5372	68.6327	63.6412	59.3111	73.7318	65.7687	66.6343	63.8331	60.3808	61.673	62.589	61.8154
B270658	69.9061	66.4064	63.9006	62.8273	62.452	66.2159	69.1331	69.1035	65.586	69.2114	66.4985	64.0851	70.2381	66.7623	59.9151	67.7599	69.2158	64.9825	63.6843	56.7863	59.9556	70.4055	64.2699	68.0692	69.0371	59.9184	71.3754	64.0584	71.0991	59.4496	61.8888	76.1814	68.99	64.1664	67.5703	64.7356	65.0847	68.3139	71.9189	66.8743	62.1607	76.8323	66.3751	70.0564	65.8298	64.1361	61.2394	62.9742	64.5631
B276935	65.532	67.0233	62.7102	59.5202	61.4944	60.7538	67.0622	63.98	66.8106	68.7113	65.4267	65.5416	66.6834	67.2426	60.2487	69.2404	68.0014	63.0976	60.6601	59.4317	60.5686	64.6221	61.2845	64.0808	64.5458	61.9155	67.0749	61.9441	71.0246	60.1202	63.5076	75.2895	64.8275	62.2809	62.0522	61.1232	59.5673	65.0998	65.7211	63.6723	62.5152	72.8844	67.8549	66.5349	61.4963	61.1015	62.1402	62.1267	64.2138
B277334	66.9811	63.4127	60.4917	59.9218	54.6648	62.3475	63.8281	67.0225	62.9037	67.9207	60.7617	60.4185	64.5316	61.6311	59.1681	66.5572	65.4895	61.348	57.2416	56.0508	58.0739	69.7153	61.5539	65.1691	62.3625	58.7329	71.1086	60.609	63.333	57.9308	59.7682	73.4044	63.4603	59.1221	63.2248	59.0752	61.8824	67.2221	68.5538	61.1472	58.5829	73.601	65.9439	68.5547	60.3551	59.8725	58.014	60.5251	62.2937
B352553	74.2597	64.4953	62.0537	64.0828	58.6232	68.6101	68.1226	74.6205	70.0685	71.0428	57.3521	55.8676	66.867	54.333	64.4567	69.6086	58.1688	62.7594	56.8909	58.8618	63.0815	75.4235	66.5998	68.0372	67.8711	60.1183	76.5542	56.9605	68.6745	61.4962	61.5667	77.4245	71.1655	55.8157	66.5628	64.4554	67.8091	71.1978	74.1341	63.9134	61.1189	75.0896	69.8904	71.5512	61.1515	62.1962	61.3283	63.7369	65.9584
B370055	63.875	65.3936	62.4179	61.472	56.1432	62.5239	65.6508	66.3948	64.475	63.9571	63.7257	62.5588	64.3014	61.7322	56.4395	66.1766	66.0566	63.5872	59.4434	58.2499	58.8462	70.4218	60.2321	64.1463	64.3838	59.5205	70.8492	61.2925	67.2977	58.3536	59.0615	72.9717	63.5822	59.932	63.1575	59.6864	59.188	63.293	67.387	63.389	58.5325	73.4654	64.3114	66.9574	61.0094	59.5187	56.7087	63.28	61.1938
B421431	77.6556	75.2795	75.2874	73.8522	72.5896	74.8458	78.6539	80.0318	78.039	77.2834	75.0403	73.4946	76.1926	74.7454	70.6208	77.1731	75.6235	74.8254	70.8897	70.1278	71.5045	74.5953	75.1092	74.7881	75.5196	71.123	74.7742	71.9505	79.6542	71.933	73.728	79.7807	76.4429	73.9524	74.327	74.8373	75.071	72.8057	77.1622	74.9203	72.5761	75.407	75.1724	76.5579	74.1184	72.5488	70.9364	74.6039	76.1198
B435902	70.5781	70.2378	69.1543	67.1194	67.2459	67.6473	69.7622	71.8226	71.8238	71.5985	72.282	69.0345	72.0859	73.8255	69.2796	72.7355	73.2383	65.9841	70.4181	69.0853	67.3	75.0762	67.2182	70.1752	69.9486	69.6338	76.5198	67.3885	75.4997	65.8355	69.9589	78.9024	69.1887	71.5328	72.1322	69.194	70.022	72.5116	69.9533	71.155	66.321	77.4719	71.3972	70.3112	70.5945	64.3629	67.2951	69.83	69.4205
B448880	69.1082	59.381	57.5086	61.1165	53.7171	65.8079	64.1203	70.8217	65.0216	65.8138	53.5243	51.7091	63.1578	51.6991	58.8594	68.2586	54.3871	57.7634	49.5073	49.6965	57.5708	72.0472	62.1286	63.2457	62.9409	54.4827	72.3751	51.7552	64.9062	57.6188	58.1524	73.2022	66.6854	51.8253	62.861	60.9207	65.3774	66.8458	70.6378	59.9804	55.8569	69.8416	65.4885	66.289	56.1434	56.0805	58.998	60.0013	59.8826
B491625	66.9538	67.5386	64.1685	59.5309	60.0426	64.8799	68.1988	63.0214	66.6847	72.337	67.0609	67.3649	67.9995	69.5448	60.5731	70.4305	70.1171	65.7687	63.0123	63.2087	61.7397	71.3026	58.7594	64.6732	64.732	64.0753	70.8588	65.4428	69.7737	60.8482	63.738	79.4031	66.2675	64.2646	66.9418	62.2381	62.7625	67.6443	67.3986	63.7728	61.6519	78.2034	69.6261	70.5788	63.7455	59.6994	63.5519	60.731	61.4632
B492201	74.5292	76.7819	74.0088	73.0295	72.3976	74.5452	77.5747	74.1723	75.8352	79.3925	75.9565	75.766	78.5739	77.4572	70.4627	74.5799	79.9838	76.673	73.2272	68.673	71.0896	78.2807	72.857	75.5133	76.1411	68.2602	76.0913	74.7694	79.7652	68.0616	74.9081	80.5004	72.7836	75.0269	74.5409	73.089	73.2821	74.2356	77.5364	75.8053	71.7932	81.9696	73.0324	77.8381	74.0395	73.3565	73.1553	71.9465	74.1323
B509793	74.1703	76.1324	71.5836	70.6202	70.3992	71.4226	76.9048	70.4916	72.0821	77.2382	77.1012	75.1997	76.9676	77.0817	66.9639	71.915	79.3608	75.1207	73.0571	66.123	67.7124	74.9497	69.8078	73.7416	74.0001	67.4813	72.8723	74.3293	78.7056	65.6246	71.2956	79.7904	71.8723	74.6469	71.9964	70.0079	66.7937	73.0399	74.6349	74.7277	70.6982	81.5331	72.4044	76.2851	72.8469	70.3977	69.2576	67.0483	71.9307
B515544	64.8249	59.2311	54.2389	53.0294	50.2657	59.7929	62.9848	65.1795	60.0879	64.3984	57.2954	56.2037	60.0816	57.8738	52.5943	64.8455	57.4681	58.2756	50.8508	52.9369	51.9313	68.6563	56.323	60.9854	56.8894	55.0494	70.7576	52.8446	60.0258	54.4982	52.4558	70.7586	61.3932	53.8228	58.3937	57.2924	59.2316	62.1647	64.8664	55.7514	54.4476	70.678	64.2396	64.1068	55.06	55.2895	53.5371	56.7084	56.3618
B556889	67.721	63.5324	61.49	57.3306	57.8209	62.462	65.7893	64.2368	65.1889	69.1482	65.8218	61.5311	64.6467	66.3492	60.177	65.9211	67.1514	62.7421	59.9383	59.515	60.745	67.1754	58.9649	62.4772	59.5254	61.1684	70.9967	58.9181	67.7526	57.4898	58.5526	75.1504	63.3867	63.3121	64.7847	61.0156	62.2605	64.6583	67.0157	61.6766	58.5865	72.8264	67.5665	65.0297	61.2214	58.3754	59.4633	60.9276	58.0886
B578498	67.9188	71.5475	63.9337	62.0703	62.3423	64.6356	71.9781	69.4192	66.7399	71.5089	70.5034	70.0526	69.2075	69.2606	61.8766	66.2812	72.4244	68.4171	65.5489	59.3732	61.546	68.3738	66.53	67.4973	66.196	62.2836	64.8054	67.9684	70.2894	62.3965	64.4371	71.8924	65.2465	67.4926	63.2492	63.858	61.394	65.8357	66.8384	67.5375	65.2583	75.7131	65.1557	69.8874	65.2174	64.4877	62.1287	63.1993	66.0652
B591507	66.1772	63.8244	57.6597	59.1347	59.4637	63.6059	67.2439	64.6579	62.8917	69.7721	65.6164	62.7938	66.2095	66.3941	59.3597	66.2836	67.6566	59.2069	61.9777	56.1672	56.1914	68.6447	59.4749	61.5928	63.6862	54.8451	68.2561	60.7838	67.9715	55.1071	59.8555	74.338	65.224	62.5991	65.3017	59.9574	61.9979	66.0433	66.2555	61.2394	58.291	72.823	66.3543	65.4983	63.0387	59.3814	59.6623	57.4781	61.5314
B614348	70.959	65.1345	67.0826	63.5379	60.6222	66.6779	66.7745	69.3856	66.4924	66.1064	67.4592	67.4413	66.4773	66.4	63.9022	67.6724	69.902	67.7768	64.5534	64.174	64.9243	73.7581	66.7835	67.6091	63.1219	66.5024	73.8876	63.488	69.1988	67.739	63.36	73.6272	68.0256	64.2328	68.5219	62.8212	65.8222	69.5804	71.2515	64.0719	66.5755	75.3377	69.3796	68.9025	66.4661	63.4892	63.0102	67.4797	65.4628
B620305	75.8581	63.3614	68.7182	67.2869	61.4149	69.5613	66.9518	74.8349	70.7721	69.3552	65.7975	62.8254	67.2446	63.2139	68.2608	69.5077	66.8202	66.7194	60.3659	66.7788	68.6155	78.3285	70.0224	66.9111	67.3815	69.5828	78.9445	61.9157	70.4704	67.3127	66.9238	75.7508	72.3402	64.5719	70.7307	67.3038	70.7638	70.4381	75.1889	66.131	66.3003	71.8504	73.1923	69.7329	67.0566	64.1954	64.9894	69.6301	66.781
B640212	67.5365	67.3241	64.8158	63.2996	63.4994	65.9235	69.3939	66.424	65.1725	69.8458	67.5193	67.3381	69.1572	69.9442	62.3102	70.9978	71.1696	63.5012	65.7471	64.1073	64.6855	71.389	60.6365	66.2448	64.8679	65.5439	73.1712	64.5058	70.4663	63.6526	62.8931	76.952	66.3966	64.0093	66.6863	63.6937	62.9275	69.4792	70.6503	66.1381	61.9349	76.7666	68.2523	68.2165	66.84	62.8548	63.0972	66.6858	63.1086
B663166	68.7559	68.6402	64.5749	60.9567	60.8821	65.5957	69.3077	66.5399	68.0269	71.7262	69.405	67.3132	69.3908	69.6192	63.6088	68.6184	71.1479	65.4806	65.3041	62.3189	63.5995	72.3941	61.3103	68.5055	68.3078	66.5726	75.2685	67.518	70.6175	62.2431	63.1616	76.4094	67.3601	68.4659	68.4177	62.376	63.2726	67.4905	67.1855	67.1238	62.3343	77.9379	70.3195	71.7799	63.5027	63.0524	63.9859	66.4454	64.6836
B668523	66.6104	62.9969	61.3754	60.7529	57.1319	60.6009	62.569	68.1504	64.9041	66.4346	61.2082	60.2424	63.4673	61.9493	59.605	67.422	62.3592	60.6429	59.304	57.9209	59.9576	69.0828	60.8369	64.0121	59.4483	61.0283	69.7594	55.4255	66.0909	60.0471	58.5217	74.1775	63.985	57.8371	64.479	60.2049	61.7656	66.5449	67.4106	59.2714	60.1839	71.7333	68.4644	65.1987	59.3259	58.5496	56.621	61.6094	61.6919
B681296	69.1322	63.0666	62.5319	65.1245	58.5774	68.8638	65.6185	73.039	69.2141	67.0326	50.674	52.192	66.2894	53.5385	62.2673	71.2258	51.9408	60.2876	53.4796	58.5684	63.087	74.7014	65.504	67.7437	66.1426	60.875	75.608	55.4725	68.5002	62.9427	62.4113	77.0815	69.4581	53.318	65.2245	65.0721	67.6598	70.4055	71.5289	63.9046	58.7073	71.8337	69.1844	69.0953	60.7268	59.6526	60.4286	65.6345	64.1694
B709148	64.6257	65.539	56.6362	57.7986	53.1654	59.9473	63.0117	64.4927	59.5638	66.9011	62.08	64.0485	63.4737	63.543	57.3834	61.9958	64.7977	63.6858	57.7852	52.1807	54.5115	72.235	60.1537	63.8678	60.7706	57.1046	70.9554	59.9652	63.77	55.3075	58.5464	74.2002	62.8435	57.9743	60.4037	58.8203	59.0335	67.407	64.9473	61.563	58.6697	73.3073	66.1021	66.4529	58.9962	58.2218	56.7819	59.4215	57.9389
B716115	72.9284	70.9181	63.9488	65.9838	65.752	68.867	73.8855	69.479	68.6394	74.2453	71.7959	69.7203	74.6491	72.1308	64.9679	69.5811	72.2391	69.5344	66.0038	59.0798	63.3005	73.1161	67.6597	67.8174	71.0807	62.4465	73.0554	67.6034	72.833	60.1284	66.1216	78.5358	71.1331	68.9332	68.0392	69.0409	65.4767	71.8556	72.3483	68.7276	64.3998	80.5747	68.947	72.762	68.3075	68.9245	65.6246	63.0937	66.2039
B716307	62.5717	62.0568	58.1162	56.5352	53.174	59.1164	61.6673	60.0891	59.6933	65.0484	58.5082	60.5115	61.3678	60.1863	53.6021	64.5828	62.3363	57.4723	54.672	54.687	57.2578	67.0973	55.3208	58.8203	57.9859	58.6751	67.5682	58.0263	62.3001	55.154	55.5908	74.3035	61.4522	54.3805	59.3564	56.7181	55.2616	62.0709	62.522	56.494	54.0656	70.8078	64.1581	61.8553	57.9421	54.558	52.9558	57.423	56.6982
B720316	61.7853	64.6868	60.5938	58.8165	56.5481	59.4456	65.112	59.8761	65.8041	65.8551	63.075	59.6949	65.5886	64.7547	55.1251	63.8812	64.7491	61.7812	59.8094	56.6302	59.7138	66.8735	55.5506	62.2149	61.2111	60.5033	67.9258	59.0748	67.3673	57.0564	60.2694	76.1547	62.4316	58.4386	61.7997	60.2052	58.3621	62.4871	64.2322	60.4614	57.6394	71.4243	64.9148	64.8275	61.0758	55.4496	57.1119	59.9271	58.3383
B724252	69.7009	68.8688	62.0725	61.4248	63.706	65.9087	70.8482	68.0102	66.1121	70.2339	67.4506	67.7845	68.0746	67.8902	61.794	69.2086	70.1954	68.5303	63.1481	54.9474	55.8465	72.8851	65.4174	65.997	67.432	58.8307	72.1758	66.9661	71.0032	59.6399	64.9164	77.712	69.244	66.0781	65.6823	64.0988	64.4179	69.7181	70.4702	67.1789	62.7064	76.8816	69.6153	71.9478	63.2651	65.6451	61.8617	60.8068	63.6634
B725357	65.1221	66.6726	60.4478	58.9348	59.0358	61.6358	66.7721	61.1221	61.8089	69.6396	66.3744	65.8701	68.4691	66.7304	57.9361	65.8864	69.9916	63.7176	62.914	55.96	55.3181	67.8192	59.9711	64.1317	64.229	56.91	66.3021	63.6991	68.9938	56.9923	62.9715	73.5041	64.3941	64.0792	63.221	60.0245	57.8998	63.1439	62.5348	62.0083	59.3712	74.663	64.4442	65.8517	60.1589	60.4998	60.0756	57.0761	61.5908
B730947	68.0404	58.9154	52.542	56.1619	52.2334	61.8873	63.2954	69.3413	61.8437	66.4005	56.3086	53.7106	62.4091	53.863	56.0751	64.073	58.7454	58.5443	50.2461	46.1477	55.253	69.5739	60.9587	62.4091	60.3345	48.3453	70.0437	53.4107	63.3694	55.9636	55.0156	71.0884	64.2794	52.5804	59.537	58.8885	61.4355	65.6485	68.1147	57.6947	53.2823	69.9004	61.7542	63.6425	53.926	58.5392	54.6081	56.5679	58.8238
B736503	77.1956	70.9639	68.2115	69.0984	62.4259	73.5293	70.6595	78.6456	73.7908	71.319	65.3655	67.468	69.6665	62.3467	69.4741	72.3828	67.9201	70.6944	64.3875	65.625	70.0545	80.1619	73.3315	71.4631	69.4485	69.7583	80.5241	65.9821	73.084	70.3637	71.1519	81.6521	76.8942	64.2642	69.0611	67.5731	71.9766	74.6841	79.5036	69.9067	68.3575	79.0737	74.4024	76.0029	66.7414	67.0159	65.9788	72.3482	70.0119
B737306	68.6212	63.2084	65.6704	62.8735	59.7189	66.8262	64.7966	66.5497	68.6344	67.8816	66.6764	65.1352	63.4753	68.8425	57.2866	66.6611	68.8949	64.6652	64.1727	64.7617	64.6246	71.8459	63.256	65.4617	62.4798	65.7924	73.2902	61.031	69.6066	65.6793	65.4723	76.7554	68.3089	64.3998	65.2534	62.5583	65.1992	67.1106	69.9133	64.8523	62.1096	74.9811	69.4842	68.9245	66.9277	61.4956	64.7495	66.4998	62.6971
B800901	69.9672	68.3687	66.9646	65.078	62.1286	66.8979	68.5143	70.3706	68.6855	68.7897	67.355	63.6516	69.6091	67.3072	64.2424	68.3896	68.5071	66.6186	64.5412	61.6178	65.7553	69.0195	65.3359	66.2207	67.4327	64.7845	71.3223	64.253	72.5588	63.681	62.6675	73.904	66.1957	64.5218	65.0626	64.6355	63.7372	66.0993	69.0159	66.4244	63.2503	71.4889	66.8153	68.3335	66.5706	63.7252	62.8925	67.3393	65.5858
B823300	68.0968	69.1893	66.2964	63.9641	63.5297	66.1904	71.5027	69.3887	69.5585	72.4807	69.445	68.7305	71.9181	68.6976	64.782	68.0141	72.6272	65.6798	65.6162	64.0822	64.8543	69.2602	66.7525	70.1477	68.8744	64.6967	69.3366	67.0409	71.8839	62.9696	66.5056	74.1245	69.6808	67.7422	67.5578	64.9028	66.612	66.5868	68.7536	68.6169	64.3989	73.5511	67.2922	70.1787	67.4488	64.5886	65.4347	65.145	66.5225
B848421	82.561	81.306	75.9434	77.5768	75.373	78.908	81.7813	82.2257	80.6924	83.0647	79.499	79.7032	80.5776	79.8279	78.091	84.596	81.3446	75.1367	77.6194	76.1532	77.3817	86.5378	78.9354	80.0586	79.5029	77.0121	87.596	77.7286	83.2855	76.1251	77.7951	90.8957	81.5474	76.8557	81.487	78.1779	78.231	84.0777	84.0067	78.9224	73.8819	88.8328	82.9201	83.1585	78.3569	77.3142	78.5459	78.9755	78.8644
B850119	67.4259	69.8713	66.123	64.4844	65.0498	67.3777	69.4145	66.6142	70.2372	72.171	67.4508	68.7907	68.9233	71.0984	63.1818	69.8133	72.1067	65.5831	66.0522	64.4904	65.7419	70.4282	65.8894	67.6406	66.627	67.5737	74.1759	64.5475	70.5462	61.5188	62.7937	80.3877	67.1532	65.9846	68.973	65.816	65.7994	69.7364	71.8163	67.967	62.2857	75.8169	70.2161	71.7013	67.9157	63.71	62.7467	66.926	66.5976
B859149	69.5093	62.2514	62.6508	63.6063	55.7043	65.5391	64.7619	71.1657	66.7303	65.7697	51.9469	53.6366	62.1425	52.2072	60.6181	66.1558	55.2626	58.8938	55.8786	55.1593	60.8109	70.8292	64.7676	63.8803	62.6847	58.9606	72.8572	54.9891	67.5918	60.7749	58.6416	73.5335	66.5187	53.3869	58.0779	60.1944	64.9197	68.3615	72.7133	60.8818	59.465	69.8385	65.8397	66.6101	60.6045	59.1015	57.1562	64.2719	62.7052
B862461	61.663	62.8548	59.5956	58.9518	55.5721	58.8625	62.0713	63.8358	60.7394	64.4485	61.8344	61.9449	62.2108	63.8744	56.6797	64.6721	62.5703	59.9988	59.3542	56.1638	55.9312	69.2609	58.4413	61.0272	60.9382	58.0275	70.5778	56.8148	64.732	54.7735	57.2606	74.1692	61.6158	56.6433	61.5885	55.2355	57.2443	64.5208	65.3323	62.3236	56.16	72.5354	64.3292	65.3081	61.0179	55.6925	54.1022	59.5432	57.393
B876552	69.7666	64.0536	60.2676	59.6113	56.8253	66.8627	62.4874	71.1427	68.1111	64.7988	54.9035	58.0463	63.8643	55.7862	61.5304	67.822	58.8072	59.2648	55.2827	56.6016	61.4608	72.2214	63.8478	64.3729	63.0564	61.6975	75.8346	54.0089	66.6177	60.0677	58.3189	77.4922	68.0426	54.7875	64.7731	62.9161	66.9243	70.3551	71.0759	62.9076	57.9047	72.9909	70.0297	69.3012	61.4489	58.4408	60.7658	64.8964	63.0934
B884748	76.048	75.499	73.8104	72.1061	72.3822	72.9913	75.2359	73.2149	76.6747	74.6073	76.2966	73.4155	76.9274	77.4707	70.7407	75.4559	77.7954	73.1452	72.1054	72.1977	73.7982	75.4556	71.6828	75.979	74.3968	76.2969	77.2944	72.6672	80.2702	71.6584	71.7859	85.3947	75.8601	74.2859	75.3487	72.8893	72.3258	75.6399	76.5931	73.5539	70.9841	82.8033	78.3574	76.7827	74.9887	72.1294	72.1667	75.0262	73.7591
B921140	71.126	61.6521	61.5929	59.24	53.0437	67.1279	64.8756	71.3574	66.5785	68.0786	53.4007	54.5195	66.3422	52.7784	62.2837	68.6887	54.1818	61.3327	51.0349	56.1648	62.5988	73.0284	63.5437	62.9567	63.3948	61.2261	76.4155	54.9759	66.9439	61.5364	58.4134	77.9428	67.2499	53.116	62.1874	61.1283	66.1803	69.0493	71.6743	57.8524	56.4397	70.5497	70.7305	68.6307	58.3884	59.2897	59.0897	63.8023	62.556
B939965	67.4847	64.0729	64.2009	58.864	58.7339	64.4365	67.534	64.488	65.6023	68.1819	68.0304	65.5359	67.0701	66.7701	60.4091	65.5684	68.8412	62.6238	61.179	62.533	63.3367	69.8739	60.0732	64.2787	64.1143	63.4487	71.8836	61.8091	67.5685	60.6705	61.2509	71.8069	63.9377	63.8988	63.1625	61.9677	61.7143	63.7741	66.6813	63.335	60.7477	70.738	67.7446	67.8045	64.0847	61.1662	62.8388	61.6291	61.5771
B943648	70.4806	69.9212	69.9286	68.9453	63.1658	69.7153	68.3355	71.6692	69.8881	68.7106	65.5861	66.6304	68.5628	67.9242	67.319	70.6789	68.3061	65.7028	65.2232	66.8346	67.6527	76.1952	66.9141	68.9764	67.658	69.1313	76.0069	65.9351	71.7403	67.1108	67.3188	78.9043	69.5051	64.4909	65.768	65.3739	67.2928	71.6419	73.1943	67.4736	63.112	76.3754	71.0137	71.5708	69.6784	65.9754	65.4923	69.0195	66.4976
B948489	67.1232	66.005	65.179	64.802	57.7957	65.6609	65.5944	68.1694	68.8857	66.7438	64.7727	63.5813	64.3211	63.2194	60.3763	68.2626	67.0619	65.9567	61.9727	58.4457	63.7263	72.308	63.7647	65.9798	63.6335	62.6868	72.141	62.283	68.6658	62.2118	62.7911	74.3641	66.9716	63.2043	65.2414	62.1053	63.1764	66.5361	69.694	65.197	63.3269	72.1417	66.8613	67.6841	62.4193	58.8078	61.6556	64.173	63.8835
B949245	62.3736	59.4707	51.2436	52.5816	51.0553	58.0333	59.2764	63.3019	59.862	62.779	54.5571	55.4399	60.818	56.035	55.4886	61.8603	57.0402	57.0304	48.9078	48.8958	53.6405	67.2346	56.6551	60.0417	57.6045	52.6164	68.5618	53.4256	62.9729	53.9642	53.2482	72.5781	61.2739	51.2255	58.5021	55.4422	58.9332	64.3403	65.0214	56.2816	49.1877	71.229	63.2132	63.4779	52.0151	54.7136	52.4361	54.3421	55.2535
B955183	66.7622	59.9824	59.203	60.6839	52.3888	63.5496	62.1835	69.7917	66.2192	65.0267	54.029	54.9079	63.975	51.467	58.2071	67.3244	55.4637	57.4278	49.6189	53.5386	60.1098	70.4206	60.9008	62.8116	62.7276	57.1332	72.8162	52.4264	65.8942	57.9344	58.4633	73.4097	66.8519	51.4159	61.3508	58.9396	62.8559	67.3001	68.4223	61.1362	57.5799	71.0421	64.8306	66.9032	56.5507	56.7964	58.0488	62.6386	59.8127
[truncated: 116 more columns]
